# Supplementary material for: Single-Cell Profiling Identifies Reward Behavior-Related Neurons and Alterations in the Ventral Tegmental Area Based on Arvcf-Knockout Mouse Model
Source: Research (Wash D C). 2025 Dec 10;8:1030. doi: 10.34133/research.1030 (PMC12695470; doi:10.34133/research.1030)
Supplement: Supplementary 1 — Figs. S1 to S9 Tables S1 to S9 [file research.1030.f1.zip]

Archive with 3 entries (3 files):
- Supplementary Information(Figure Captions).docx
- SupplementaryFigures.pdf
- SupplementaryTables.xlsx
