# Supplementary material for: Single-Cell Profiling Identifies Reward Behavior-Related Neurons and Alterations in the Ventral Tegmental Area Based on Arvcf-Knockout Mouse Model
Source: Research (Wash D C). 2025 Dec 10;8:1030. doi: 10.34133/research.1030 (PMC12695470; doi:10.34133/research.1030)
Supplement: Supplementary 1 — Figs. S1 to S9 Tables S1 to S9 [file research.1030.f1.zip › SupplementaryTables.xlsx]

## Sheet: Summary
Supplementary Tables
Table S1:Marker genes for major cell populations, related to Figure 1C.
Table S2:Comparison of differentially abundant cell types found by scCODA, related to Figure 1H.
Table S3:Marker genes for neuronal subpopulations, related to Figure 2A.
Table S4:Cell number of each neuron subpopulation in different groups (WT_S, WT_N, KO_S, and KO_N).
Table S5:DAPs in the VTA regions of Arvcf-KO mice vs. WT mice.
Table S6:DEGs betwween KO_S and WT_S within neuronal Cluster 5, related to Figure 3B.
Table S7:MCODE results for down-regulated DEGs of Table S6.
Table S8:Glutamate neurotransmitter (ng/g) in the VTA regions of WT mice and Arvcf-KO mice, related to Figure 3F.
Table S9:Significant genotype/treatment/genotype:treatment effects by two-way ANOVA analysis, related to Figure 5E.

## Sheet: Table S1
gene	avg_log2FC	pct.1	pct.2	p_val	p_val_adj	celltype
Prr5l	5.42694	0.994	0.216	0	0	Olig
Sec14l5	4.94851	0.924	0.125	0	0	Olig
Mbp	4.93839	0.998	0.366	0	0	Olig
A230001M10Rik	4.8719	0.798	0.063	0	0	Olig
St18	4.84341	0.994	0.3	0	0	Olig
D7Ertd443e	4.79551	0.894	0.106	0	0	Olig
C030029H02Rik	4.72685	0.658	0.053	0	0	Olig
A330049N07Rik	4.72369	0.73	0.06	0	0	Olig
Mobp	4.6437	0.929	0.171	0	0	Olig
Mog	4.58605	0.909	0.128	0	0	Olig
Gm19500	4.52488	0.699	0.044	0	0	Olig
Plekhh1	4.36022	0.853	0.127	0	0	Olig
Anln	4.31559	0.598	0.064	0	0	Olig
4930420G21Rik	4.3003	0.478	0.032	0	0	Olig
Aspa	4.29864	0.906	0.15	0	0	Olig
Mag	4.27581	0.958	0.236	0	0	Olig
9330111N05Rik	4.23289	0.325	0.083	0	0	Olig
Fa2h	4.06176	0.836	0.126	0	0	Olig
Pex5l	4.05459	0.993	0.532	0	0	Olig
Ermn	4.04598	0.596	0.043	0	0	Olig
Hapln2	3.99711	0.642	0.076	0	0	Olig
Slc24a2	3.98885	0.999	0.591	0	0	Olig
Gm13905	3.98066	0.516	0.033	0	0	Olig
Fbxw15	3.97414	0.358	0.028	0	0	Olig
Ugt8a	3.92776	0.835	0.158	0	0	Olig
Gm37459	3.92388	0.836	0.212	0	0	Olig
Opalin	3.89735	0.493	0.052	0	0	Olig
Pde8a	3.86055	0.842	0.183	0	0	Olig
St6galnac3	3.82181	0.985	0.481	0	0	Olig
Gm48370	3.82065	0.354	0.017	0	0	Olig
4930419G24Rik	3.80393	0.909	0.292	0	0	Olig
Pstpip2	3.80342	0.733	0.124	0	0	Olig
Sytl2	3.79837	0.716	0.163	0	0	Olig
Enpp2	3.79709	0.965	0.329	0	0	Olig
Tubb4a	3.7804	0.82	0.182	0	0	Olig
Gm36855	3.77032	0.347	0.02	0	0	Olig
Insc	3.76728	0.459	0.028	0	0	Olig
4930511M06Rik	3.74	0.676	0.115	0	0	Olig
Gm816	3.73912	0.295	0.017	0	0	Olig
Gm44866	3.72	0.351	0.017	0	0	Olig
Galnt6	3.71918	0.444	0.029	0	0	Olig
Tspan2	3.71774	0.71	0.144	0	0	Olig
Car2	3.71745	0.83	0.195	0	0	Olig
Map7	3.71698	0.979	0.515	0	0	Olig
Trf	3.69393	0.953	0.374	0	0	Olig
Ppp1r16b	3.68985	0.868	0.281	0	0	Olig
Adipor2	3.68589	0.808	0.256	0	0	Olig
Arhgap23	3.67555	0.958	0.396	0	0	Olig
Plp1	3.66931	0.999	0.755	0	0	Olig
Cyp2j12	3.66717	0.384	0.022	0	0	Olig
Trim59	3.65452	0.485	0.046	0	0	Olig
Gm42756	3.6539	0.303	0.018	0	0	Olig
Mast3	3.64606	0.876	0.25	0	0	Olig
Gm48508	3.63835	0.373	0.021	0	0	Olig
Tnfaip6	3.63601	0.48	0.049	0	0	Olig
Elovl7	3.62103	0.626	0.105	0	0	Olig
Ninj2	3.60478	0.617	0.095	0	0	Olig
Galnt5	3.59554	0.343	0.015	0	0	Olig
Gm42413	3.57277	0.568	0.103	0	0	Olig
Ankub1	3.55497	0.429	0.031	0	0	Olig
Ypel2	3.52878	0.872	0.275	0	0	Olig
Gm16168	3.52825	0.893	0.357	0	0	Olig
9330117O12Rik	3.51689	0.381	0.025	0	0	Olig
Neat1	3.48527	0.982	0.506	0	0	Olig
Tmem63a	3.4684	0.565	0.069	0	0	Olig
5033421B08Rik	3.46728	0.25	0.026	0	0	Olig
Gm12324	3.4519	0.3	0.014	0	0	Olig
Slain1	3.45015	0.803	0.25	0	0	Olig
Gatm	3.44998	0.842	0.2	0	0	Olig
Myrf	3.4471	0.478	0.051	0	0	Olig
Tnni1	3.4449	0.346	0.025	0	0	Olig
Nkain1	3.43773	0.65	0.139	0	0	Olig
Myo1d	3.42533	0.771	0.195	0	0	Olig
Arhgef10	3.41762	0.806	0.199	0	0	Olig
Gm10863	3.41508	0.425	0.047	0	0	Olig
Cpm	3.40966	0.41	0.04	0	0	Olig
1700047M11Rik	3.40424	0.827	0.203	0	0	Olig
Plcl1	3.40319	0.998	0.687	0	0	Olig
Dock10	3.39329	0.993	0.565	0	0	Olig
Edil3	3.39094	0.995	0.545	0	0	Olig
Synj2	3.3821	0.674	0.149	0	0	Olig
Kcnk13	3.37068	0.646	0.112	0	0	Olig
Mal	3.36766	0.656	0.129	0	0	Olig
Tmeff2	3.36223	0.998	0.652	0	0	Olig
Cldn11	3.34764	0.593	0.094	0	0	Olig
Pde4b	3.33736	1	0.837	0	0	Olig
Carns1	3.33295	0.331	0.028	0	0	Olig
Arsg	3.32584	0.604	0.118	0	0	Olig
Pls1	3.32463	0.584	0.139	0	0	Olig
Klhl4	3.32273	0.403	0.051	0	0	Olig
Phldb1	3.29866	0.833	0.235	0	0	Olig
Rnf220	3.29743	0.955	0.43	0	0	Olig
Prima1	3.29122	0.408	0.048	0	0	Olig
Creb5	3.27853	0.745	0.144	0	0	Olig
Slc25a13	3.25381	0.638	0.175	0	0	Olig
Cldn14	3.25228	0.262	0.017	0	0	Olig
Sh3tc2	3.24521	0.325	0.021	0	0	Olig
Kctd13	3.23684	0.593	0.121	0	0	Olig
Il33	3.2333	0.51	0.126	0	0	Olig
9330199G10Rik	3.23134	0.261	0.021	0	0	Olig
Rtkn2	3.22	0.3	0.022	0	0	Olig
Enpp6	3.21426	0.32	0.035	0	0	Olig
Litaf	3.19739	0.656	0.141	0	0	Olig
Bcas1	3.18967	0.878	0.15	0	0	Olig
Efnb3	3.16572	0.538	0.107	0	0	Olig
Pik3c2b	3.15916	0.646	0.192	0	0	Olig
Klhl2	3.15507	0.871	0.359	0	0	Olig
Plxnb3	3.12997	0.468	0.065	0	0	Olig
Gjc3	3.12378	0.875	0.226	0	0	Olig
1500015L24Rik	3.12165	0.261	0.022	0	0	Olig
Ttll7	3.11721	0.881	0.38	0	0	Olig
Ccp110	3.11268	0.608	0.175	0	0	Olig
Atp8b1	3.10398	0.359	0.045	0	0	Olig
Qdpr	3.10039	0.475	0.096	0	0	Olig
Cntn2	3.08659	0.718	0.218	0	0	Olig
Hhip	3.07972	0.3	0.03	0	0	Olig
Nfe2l3	3.07679	0.415	0.072	0	0	Olig
Gm10701	3.07254	0.262	0.031	0	0	Olig
Mboat1	3.07208	0.38	0.048	0	0	Olig
Nkain2	3.05561	1	0.748	0	0	Olig
Eml1	3.0526	0.735	0.294	0	0	Olig
Stmn4	3.05253	0.56	0.131	0	0	Olig
Ano4	3.03298	0.951	0.49	0	0	Olig
Plekhg3	3.0322	0.52	0.068	0	0	Olig
Ppp1r14a	3.03066	0.37	0.042	0	0	Olig
Rffl	3.02591	0.719	0.214	0	0	Olig
Zfp536	3.0253	0.981	0.484	0	0	Olig
Kctd3	3.02023	0.676	0.245	0	0	Olig
Kif6	3.01511	0.442	0.089	0	0	Olig
Sept4	3.01406	0.773	0.238	0	0	Olig
Scd3	3.01379	0.266	0.024	0	0	Olig
Pak1	3.01251	0.884	0.404	0	0	Olig
Olfml1	3.00976	0.492	0.083	0	0	Olig
Tmem98	3.0081	0.3	0.025	0	0	Olig
Adamts4	3.001	0.282	0.022	0	0	Olig
Gm5535	2.9846	0.303	0.036	0	0	Olig
Sept7	2.96366	0.935	0.535	0	0	Olig
Plaat3	2.95566	0.457	0.07	0	0	Olig
Pak7	2.95304	0.925	0.486	0	0	Olig
Tmod1	2.94855	0.502	0.124	0	0	Olig
Pacrg	2.94831	0.897	0.489	0	0	Olig
Tmeff1	2.94719	0.67	0.236	0	0	Olig
Kndc1	2.90836	0.728	0.299	0	0	Olig
Vmp1	2.90669	0.883	0.44	0	0	Olig
Abca8a	2.89602	0.336	0.046	0	0	Olig
Smad7	2.86919	0.613	0.172	0	0	Olig
Slc12a2	2.86582	0.85	0.346	0	0	Olig
Tmem151a	2.85433	0.472	0.123	0	0	Olig
Gm28376	2.8515	0.549	0.128	0	0	Olig
Kif13b	2.83394	0.917	0.476	0	0	Olig
Hcn2	2.82745	0.545	0.198	0	0	Olig
Adamtsl4	2.8192	0.353	0.068	0	0	Olig
Frmd5	2.81496	0.99	0.606	0	0	Olig
Dbndd2	2.80996	0.539	0.154	0	0	Olig
Trim36	2.80765	0.301	0.036	0	0	Olig
Gal3st1	2.80561	0.416	0.088	0	0	Olig
Bin1	2.79717	0.886	0.455	0	0	Olig
Sox10	2.77383	0.556	0.09	0	0	Olig
Pllp	2.76873	0.422	0.076	0	0	Olig
Prox1	2.76187	0.519	0.121	0	0	Olig
Kcna1	2.75893	0.641	0.243	0	0	Olig
Ppfibp2	2.75574	0.661	0.176	0	0	Olig
Cyp27a1	2.74426	0.394	0.085	0	0	Olig
Mast4	2.74347	0.991	0.773	0	0	Olig
Piga	2.72851	0.292	0.039	0	0	Olig
D16Ertd472e	2.71047	0.299	0.042	0	0	Olig
Dpy19l1	2.69094	0.59	0.186	0	0	Olig
Arrdc3	2.68291	0.463	0.126	0	0	Olig
Cdk19	2.68104	0.91	0.452	0	0	Olig
Dusp10	2.6809	0.305	0.067	0	0	Olig
Ndrg1	2.67985	0.382	0.066	0	0	Olig
Sez6l2	2.66938	0.689	0.307	0	0	Olig
Zeb2	2.66645	0.983	0.534	0	0	Olig
Grb14	2.66161	0.687	0.248	0	0	Olig
Rtn4	2.65845	0.944	0.605	0	0	Olig
Usp31	2.65545	0.603	0.281	0	0	Olig
Ttyh2	2.65451	0.678	0.185	0	0	Olig
Cpox	2.64647	0.359	0.101	0	0	Olig
Itpk1	2.63177	0.654	0.256	0	0	Olig
Bcas1os2	2.62547	0.465	0.073	0	0	Olig
Jph1	2.62309	0.486	0.108	0	0	Olig
Pacs2	2.62264	0.654	0.281	0	0	Olig
Mob3b	2.60819	0.429	0.101	0	0	Olig
Gpr37	2.60817	0.386	0.084	0	0	Olig
Erbin	2.60718	0.881	0.488	0	0	Olig
Rcbtb1	2.60515	0.681	0.28	0	0	Olig
Pakap	2.59969	0.796	0.468	0	0	Olig
Aatk	2.59605	0.848	0.434	0	0	Olig
Frmd4b	2.58797	0.914	0.395	0	0	Olig
E330020D12Rik	2.57576	0.273	0.04	0	0	Olig
Dip2a	2.57135	0.814	0.433	0	0	Olig
Lrrc8b	2.56535	0.531	0.199	0	0	Olig
Shtn1	2.56294	0.851	0.438	0	0	Olig
Tppp	2.56095	0.366	0.101	0	0	Olig
Rasgrp3	2.56035	0.472	0.064	0	0	Olig
Gab1	2.55802	0.805	0.317	0	0	Olig
Il1rap	2.54702	0.799	0.324	0	0	Olig
Lpgat1	2.54683	0.761	0.384	0	0	Olig
Gm12828	2.53601	0.285	0.053	0	0	Olig
Ddr1	2.52817	0.668	0.282	0	0	Olig
Otud7b	2.52378	0.814	0.414	0	0	Olig
Unc5b	2.52123	0.327	0.06	0	0	Olig
Pigz	2.51729	0.293	0.064	0	0	Olig
Gm28609	2.51062	0.259	0.06	0	0	Olig
Cdc37l1	2.49624	0.922	0.594	0	0	Olig
Clmn	2.4917	0.762	0.348	0	0	Olig
A330015K06Rik	2.47826	0.7	0.276	0	0	Olig
Ywhaq	2.47799	0.678	0.305	0	0	Olig
Josd2	2.46665	0.459	0.153	0	0	Olig
Rftn1	2.46339	0.426	0.153	0	0	Olig
Fnbp1	2.45973	0.991	0.792	0	0	Olig
Fbxo32	2.44933	0.315	0.068	0	0	Olig
Aplp1	2.43996	0.764	0.388	0	0	Olig
Apod	2.43002	0.731	0.259	0	0	Olig
Heg1	2.41222	0.537	0.146	0	0	Olig
Grm3	2.41028	0.922	0.547	0	0	Olig
Inf2	2.40392	0.406	0.095	0	0	Olig
Cdh19	2.40245	0.739	0.26	0	0	Olig
Prrg1	2.40054	0.354	0.106	0	0	Olig
Spock1	2.39794	0.814	0.444	0	0	Olig
Prickle2	2.39533	0.958	0.696	0	0	Olig
Larp6	2.39478	0.294	0.086	0	0	Olig
Phlpp1	2.39294	0.994	0.799	0	0	Olig
Osbpl7	2.38704	0.391	0.135	0	0	Olig
Dusp15	2.38693	0.477	0.204	0	0	Olig
Lgi3	2.38624	0.391	0.148	0	0	Olig
Onecut2	2.38554	0.292	0.093	0	0	Olig
Abca2	2.38467	0.656	0.307	0	0	Olig
Slc48a1	2.38354	0.439	0.148	0	0	Olig
Gm28320	2.3724	0.266	0.074	0	0	Olig
Tmem88b	2.37203	0.269	0.055	0	0	Olig
Hid1	2.37161	0.363	0.132	0	0	Olig
Adam19	2.36711	0.394	0.141	0	0	Olig
2810468N07Rik	2.36529	0.293	0.065	0	0	Olig
Prkcq	2.35833	0.435	0.101	0	0	Olig
Ube2d1	2.35828	0.574	0.259	0	0	Olig
Gm35438.1	2.35305	0.265	0.08	0	0	Olig
Fam102a	2.35082	0.474	0.168	0	0	Olig
Agpat4	2.34823	0.579	0.243	0	0	Olig
Hecw2	2.34504	0.935	0.562	0	0	Olig
Gsn	2.34351	0.325	0.071	0	0	Olig
Tmbim1	2.31557	0.492	0.178	0	0	Olig
Wscd1	2.31339	0.484	0.172	0	0	Olig
Tbc1d5	2.31135	0.945	0.691	0	0	Olig
Mapt	2.31012	0.971	0.727	0	0	Olig
Frmd8	2.30992	0.267	0.057	0	0	Olig
Nbas	2.29961	0.801	0.496	0	0	Olig
Gm4258	2.29937	0.861	0.489	0	0	Olig
Psat1	2.2971	0.314	0.073	0	0	Olig
B3galt5	2.29282	0.412	0.16	0	0	Olig
Fth1	2.29117	0.803	0.52	0	0	Olig
Lpar1	2.27352	0.411	0.076	0	0	Olig
Usp54	2.26121	0.774	0.408	0	0	Olig
Cnp	2.25518	0.373	0.12	0	0	Olig
Dnm3	2.24465	0.984	0.671	0	0	Olig
Rhou	2.243	0.554	0.197	0	0	Olig
Car14	2.23431	0.295	0.066	0	0	Olig
Ptprk	2.23197	0.922	0.424	0	0	Olig
Jam3	2.22742	0.541	0.243	0	0	Olig
Rtkn	2.21944	0.352	0.119	0	0	Olig
Dnajb2	2.21822	0.407	0.164	0	0	Olig
Gnai1	2.21515	0.524	0.253	0	0	Olig
1810062O18Rik	2.21457	0.512	0.231	0	0	Olig
Inpp5f	2.21307	0.648	0.345	0	0	Olig
Zdhhc20	2.21032	0.799	0.531	0	0	Olig
Slc44a1	2.2074	0.793	0.462	0	0	Olig
Sec11c	2.20687	0.377	0.129	0	0	Olig
Prkd3	2.19172	0.433	0.118	0	0	Olig
Bcl2l1	2.18691	0.66	0.321	0	0	Olig
Pcolce2	2.18252	0.321	0.141	0	0	Olig
Gng7	2.18219	0.362	0.13	0	0	Olig
Spns2	2.17777	0.368	0.152	0	0	Olig
Crybg3	2.17642	0.26	0.059	0	0	Olig
Micall1	2.17567	0.427	0.181	0	0	Olig
Kif13a	2.17453	0.832	0.536	0	0	Olig
Kcna6	2.16237	0.401	0.19	0	0	Olig
9130019P16Rik	2.15953	0.333	0.103	0	0	Olig
Dscaml1	2.1591	0.902	0.403	0	0	Olig
Tmcc2	2.15215	0.351	0.129	0	0	Olig
Myo1e	2.14634	0.447	0.144	0	0	Olig
Cep97	2.14614	0.445	0.2	0	0	Olig
Srcin1	2.1454	0.711	0.38	0	0	Olig
Fbxo7	2.13875	0.448	0.178	0	0	Olig
Stmn1	2.13455	0.326	0.121	0	0	Olig
Csf1	2.13227	0.306	0.084	0	0	Olig
Cipc	2.12242	0.693	0.346	0	0	Olig
Zdhhc14	2.11987	0.85	0.492	0	0	Olig
Mtmr2	2.1123	0.423	0.187	0	0	Olig
Gas7	2.10968	0.522	0.215	0	0	Olig
Dusp16	2.10408	0.472	0.189	0	0	Olig
St6gal1	2.10318	0.689	0.287	0	0	Olig
Lzts2	2.09651	0.33	0.108	0	0	Olig
Ttll5	2.09332	0.764	0.474	0	0	Olig
Rab31	2.09209	0.826	0.432	0	0	Olig
Klf13	2.08875	0.473	0.203	0	0	Olig
Dock5	2.07615	0.637	0.193	0	0	Olig
Trim2	2.07104	0.895	0.614	0	0	Olig
Ldb3	2.06872	0.278	0.122	0	0	Olig
Cers2	2.06711	0.341	0.124	0	0	Olig
Nrbp2	2.06327	0.752	0.449	0	0	Olig
Adamtsl1	2.0601	0.622	0.197	0	0	Olig
Gnao1	2.04654	0.917	0.667	0	0	Olig
Cobll1	2.03438	0.606	0.197	0	0	Olig
Stxbp3	2.03304	0.519	0.214	0	0	Olig
Gm26936	2.02837	0.507	0.241	0	0	Olig
Adap1	2.01707	0.441	0.227	0	0	Olig
Ppp1cc	2.01624	0.424	0.216	0	0	Olig
Elmo1	2.01242	0.952	0.541	0	0	Olig
Ankrd28	2.00994	0.844	0.549	0	0	Olig
Gna12	2.008	0.622	0.305	0	0	Olig
Jakmip3	1.99243	0.528	0.305	0	0	Olig
Cmtm5	1.98981	0.405	0.13	0	0	Olig
Vps8	1.97725	0.673	0.408	0	0	Olig
Kazn	1.96626	0.519	0.26	0	0	Olig
Stxbp6	1.96568	0.689	0.323	0	0	Olig
Tmod2	1.96083	0.712	0.509	0	0	Olig
Dixdc1	1.94238	0.594	0.342	0	0	Olig
Arhgef2	1.93532	0.478	0.229	0	0	Olig
Abhd17b	1.93528	0.665	0.372	0	0	Olig
Cyth1	1.93389	0.691	0.431	0	0	Olig
Pla2g3	1.92503	0.285	0.13	0	0	Olig
Agap1	1.92496	0.915	0.678	0	0	Olig
Gm11437	1.92105	0.274	0.14	0	0	Olig
Snx30	1.92055	0.531	0.296	0	0	Olig
Rnf13	1.91793	0.704	0.423	0	0	Olig
Pcdh9	1.91644	1	0.967	0	0	Olig
Plekhg1	1.91178	0.796	0.352	0	0	Olig
Vldlr	1.91119	0.352	0.169	0	0	Olig
Shisa4	1.90289	0.553	0.28	0	0	Olig
Fam126a	1.90104	0.38	0.167	0	0	Olig
Zfhx2os	1.8991	0.274	0.109	0	0	Olig
Ptma	1.89499	0.434	0.206	0	0	Olig
Plekha1	1.89219	0.575	0.372	0	0	Olig
Igsf11	1.89074	0.585	0.241	0	0	Olig
Tspan15	1.89051	0.25	0.073	0	0	Olig
D1Ertd622e	1.88315	0.308	0.145	0	0	Olig
Rassf2	1.88315	0.436	0.147	0	0	Olig
Afap1l1	1.88063	0.253	0.05	0	0	Olig
Clic4	1.8798	0.551	0.196	0	0	Olig
Sccpdh	1.87578	0.284	0.12	0	0	Olig
Dock9	1.86543	0.88	0.637	0	0	Olig
Wipi1	1.86252	0.31	0.118	0	0	Olig
Endod1	1.86217	0.253	0.099	0	0	Olig
Zdhhc9	1.86058	0.251	0.108	0	0	Olig
Trim35	1.86055	0.558	0.338	0	0	Olig
9330182L06Rik	1.85598	0.559	0.346	0	0	Olig
Tulp4	1.85121	0.858	0.649	0	0	Olig
Mbnl2	1.85071	0.952	0.773	0	0	Olig
B430010I23Rik	1.84486	0.372	0.181	0	0	Olig
Qk	1.84429	0.997	0.791	0	0	Olig
Ctnna3	1.83241	0.956	0.661	0	0	Olig
Pcsk6	1.83073	0.392	0.156	0	0	Olig
Sox2ot	1.82876	0.979	0.516	0	0	Olig
Pip4k2a	1.82569	0.806	0.453	0	0	Olig
Folh1	1.82011	0.439	0.15	0	0	Olig
Sh3gl3	1.81716	0.328	0.192	0	0	Olig
Ptgds	1.81616	0.754	0.492	0	0	Olig
Gm38304	1.81544	0.283	0.133	0	0	Olig
Spock3	1.80763	0.786	0.448	0	0	Olig
Rap1a	1.80649	0.599	0.363	0	0	Olig
Fign	1.80268	0.556	0.236	0	0	Olig
Daam1	1.78691	0.787	0.585	0	0	Olig
Ift43	1.78454	0.445	0.251	0	0	Olig
Kcnab1	1.78221	0.684	0.384	0	0	Olig
Serinc5	1.7735	0.377	0.201	0	0	Olig
Scd2	1.77273	0.82	0.561	0	0	Olig
Csrp1	1.77018	0.595	0.242	0	0	Olig
Cdc42bpa	1.76487	0.942	0.808	0	0	Olig
Sbf1	1.75885	0.44	0.263	0	0	Olig
Gm11659	1.75717	0.373	0.234	0	0	Olig
Lrrc1	1.74717	0.358	0.186	0	0	Olig
Efcab14	1.73924	0.416	0.251	0	0	Olig
Magi2	1.7376	1	0.957	0	0	Olig
Spsb1	1.73666	0.259	0.081	0	0	Olig
Tfeb	1.73445	0.336	0.144	0	0	Olig
App	1.70821	0.95	0.708	0	0	Olig
Ephb1	1.70714	0.745	0.413	0	0	Olig
Daam2	1.70639	0.822	0.349	0	0	Olig
Ubash3b	1.70154	0.688	0.382	0	0	Olig
Phactr4	1.70147	0.395	0.181	0	0	Olig
Atg4c	1.70011	0.499	0.326	0	0	Olig
Rab40c	1.69656	0.551	0.361	0	0	Olig
Gm32036	1.69596	0.291	0.118	0	0	Olig
Cpd	1.69142	0.478	0.303	0	0	Olig
Slco3a1	1.68367	0.656	0.454	0	0	Olig
Abcg1	1.68017	0.306	0.166	0	0	Olig
Ppp2r2a	1.67173	0.601	0.386	0	0	Olig
Tjap1	1.66635	0.329	0.165	0	0	Olig
Osbpl1a	1.66422	0.646	0.429	0	0	Olig
Dgki	1.6615	0.874	0.617	0	0	Olig
Prag1	1.65398	0.292	0.129	0	0	Olig
Itsn2	1.65363	0.744	0.562	0	0	Olig
Retreg1	1.65227	0.583	0.363	0	0	Olig
Sema6a	1.64834	0.621	0.381	0	0	Olig
Atp8a1	1.64699	0.901	0.699	0	0	Olig
Atp11a	1.64552	0.497	0.324	0	0	Olig
Megf10	1.64062	0.62	0.275	0	0	Olig
Mpzl1	1.63461	0.452	0.254	0	0	Olig
Rps6ka5	1.63435	0.634	0.417	0	0	Olig
Picalm	1.6334	0.724	0.479	0	0	Olig
Dlg1	1.62675	0.843	0.629	0	0	Olig
Sort1	1.62603	0.56	0.373	0	0	Olig
Mettl7a1	1.62321	0.368	0.183	0	0	Olig
Gpm6b	1.62288	0.939	0.705	0	0	Olig
Lrrc8d	1.62237	0.493	0.306	0	0	Olig
Nfasc	1.62068	0.876	0.663	0	0	Olig
Rybp	1.61533	0.315	0.181	0	0	Olig
Secisbp2l	1.60974	0.445	0.268	0	0	Olig
Exoc6b	1.60896	0.925	0.78	0	0	Olig
Dip2b	1.6087	0.855	0.646	0	0	Olig
Enox1	1.6081	0.864	0.543	0	0	Olig
Clasrp	1.60515	0.578	0.401	0	0	Olig
Slc25a27	1.60372	0.542	0.407	0	0	Olig
Txndc16	1.60351	0.562	0.377	0	0	Olig
Ell2	1.60206	0.27	0.137	0	0	Olig
Tsc22d3	1.59942	0.382	0.15	0	0	Olig
Lrrn1	1.59849	0.378	0.23	0	0	Olig
Desi1	1.59721	0.469	0.332	0	0	Olig
Kif21a	1.59532	0.855	0.62	0	0	Olig
Fez1	1.58731	0.429	0.276	0	0	Olig
Jak2	1.58305	0.426	0.267	0	0	Olig
Slc38a2	1.58113	0.618	0.361	0	0	Olig
Polr3e	1.57954	0.32	0.198	0	0	Olig
Sik3	1.57905	0.916	0.786	0	0	Olig
Tmem117	1.57056	0.709	0.541	0	0	Olig
Sgk3	1.5685	0.388	0.203	0	0	Olig
Galnt7	1.56337	0.486	0.312	0	0	Olig
Shroom3	1.56288	0.318	0.143	0	0	Olig
Gprc5b	1.56265	0.456	0.241	0	0	Olig
Prkcz	1.55743	0.585	0.4	0	0	Olig
Tm7sf3	1.54808	0.292	0.156	0	0	Olig
Fam13c	1.54232	0.466	0.376	0	0	Olig
Ppp2r3a	1.54225	0.821	0.649	0	0	Olig
Gm48678	1.54118	0.754	0.612	0	0	Olig
Rnf141	1.53739	0.333	0.185	0	0	Olig
Hipk2	1.53455	0.839	0.66	0	0	Olig
Wnk1	1.53435	0.866	0.717	0	0	Olig
Tmem178b	1.53243	0.94	0.729	0	0	Olig
Xrcc6	1.52775	0.548	0.434	0	0	Olig
Wipf1	1.52658	0.632	0.307	0	0	Olig
Pcyt1b	1.5264	0.331	0.197	0	0	Olig
Ptpn11	1.52223	0.471	0.321	0	0	Olig
Ankib1	1.51584	0.629	0.475	0	0	Olig
March8	1.51006	0.412	0.271	0	0	Olig
Ick	1.50622	0.371	0.239	0	0	Olig
Bcat1	1.50539	0.302	0.214	0	0	Olig
Plxdc2	1.50305	0.94	0.615	0	0	Olig
Glul	1.49791	0.571	0.271	0	0	Olig
Map4k5	1.49096	0.615	0.461	0	0	Olig
Ppp1r21	1.49074	0.521	0.35	0	0	Olig
Dcaf17	1.48559	0.425	0.335	0	0	Olig
Amd1	1.47695	0.256	0.149	0	0	Olig
Btbd8	1.47206	0.379	0.259	0	0	Olig
Asxl3	1.47131	0.413	0.281	0	0	Olig
Tspan14	1.46789	0.326	0.153	0	0	Olig
Sypl	1.46741	0.266	0.147	0	0	Olig
1700085D07Rik	1.46549	0.387	0.261	0	0	Olig
Sorcs1	1.46272	0.844	0.444	0	0	Olig
Fsd1l	1.46112	0.41	0.294	0	0	Olig
Sulf2	1.46026	0.388	0.2	0	0	Olig
Nfix	1.45554	0.578	0.324	0	0	Olig
Gm4221	1.45043	0.305	0.173	0	0	Olig
Mink1	1.44943	0.547	0.389	0	0	Olig
Stard13	1.44615	0.687	0.37	0	0	Olig
Cerk	1.44561	0.412	0.291	0	0	Olig
Tjp2	1.44251	0.464	0.242	0	0	Olig
Limch1	1.44048	0.91	0.754	0	0	Olig
Vgll4	1.44043	0.507	0.33	0	0	Olig
Fan1	1.43849	0.267	0.145	0	0	Olig
Dleu2	1.42444	0.657	0.31	0	0	Olig
Tpst1	1.4215	0.273	0.176	0	0	Olig
Iqsec1	1.41935	0.702	0.556	0	0	Olig
Mpp5	1.41929	0.463	0.316	0	0	Olig
Pkp4	1.41603	0.753	0.574	0	0	Olig
Zbtb16	1.41448	0.505	0.341	0	0	Olig
Sh3d19	1.41252	0.709	0.418	0	0	Olig
March1	1.40714	0.904	0.559	0	0	Olig
Wdr20	1.40573	0.503	0.367	0	0	Olig
Dock1	1.40473	0.806	0.495	0	0	Olig
Pcbp4	1.40379	0.272	0.183	0	0	Olig
Hepacam	1.39601	0.618	0.304	0	0	Olig
Tmem132d	1.39203	0.494	0.254	0	0	Olig
Tgfa	1.38991	0.252	0.101	0	0	Olig
Itprid2	1.38554	0.4	0.239	0	0	Olig
Tbcd	1.38107	0.469	0.372	0	0	Olig
Lrrc28	1.37915	0.371	0.272	0	0	Olig
Slc20a2	1.36648	0.491	0.335	0	0	Olig
Syt11	1.36485	0.573	0.451	0	0	Olig
Coro1c	1.36373	0.283	0.205	0	0	Olig
Bcar1	1.35822	0.274	0.184	0	0	Olig
Plekhh2	1.35772	0.347	0.222	0	0	Olig
Eml2	1.35575	0.402	0.314	0	0	Olig
Mtus1	1.352	0.381	0.238	0	0	Olig
Slk	1.3458	0.456	0.346	0	0	Olig
Thsd4	1.34395	0.388	0.248	0	0	Olig
Arap2	1.34189	0.645	0.394	0	0	Olig
Nkx2-2os	1.33683	0.275	0.136	0	0	Olig
Myh14	1.33248	0.289	0.158	0	0	Olig
E130308A19Rik	1.33222	0.559	0.399	0	0	Olig
Pvt1	1.33064	0.454	0.349	0	0	Olig
Dync1li2	1.32684	0.528	0.412	0	0	Olig
Kcnq3	1.32062	0.902	0.702	0	0	Olig
Pakap.1	1.31526	0.497	0.413	0	0	Olig
Cdk5	1.31499	0.279	0.203	0	0	Olig
Abca8b	1.30962	0.319	0.244	0	0	Olig
Tanc1	1.30476	0.522	0.293	0	0	Olig
Scamp5	1.30377	0.449	0.336	0	0	Olig
Tmcc1	1.30233	0.897	0.805	0	0	Olig
4930512B01Rik	1.29308	0.312	0.242	0	0	Olig
Unc5c	1.28872	0.924	0.61	0	0	Olig
Hmox2	1.28866	0.283	0.194	0	0	Olig
Fgfr2	1.28607	0.969	0.89	0	0	Olig
Trappc10	1.28214	0.426	0.322	0	0	Olig
Mapre2	1.28165	0.531	0.515	0	0	Olig
Itch	1.27863	0.743	0.618	0	0	Olig
Cdc42se2	1.27856	0.481	0.365	0	0	Olig
Slc8a1	1.27355	0.904	0.628	0	0	Olig
Sh3kbp1	1.27326	0.607	0.447	0	0	Olig
Clasp2	1.27267	0.955	0.88	0	0	Olig
Mfsd6	1.27115	0.325	0.258	0	0	Olig
Tcf12	1.26664	0.921	0.811	0	0	Olig
Pdcd6ip	1.26661	0.344	0.247	0	0	Olig
Gm48742	1.26049	0.491	0.388	0	0	Olig
Fryl	1.25959	0.709	0.56	0	0	Olig
Fam171b	1.2595	0.473	0.379	0	0	Olig
Cab39l	1.25907	0.455	0.38	0	0	Olig
Fmnl2	1.25792	0.802	0.754	0	0	Olig
Ldlrad3	1.25704	0.422	0.288	0	0	Olig
1500004A13Rik	1.25285	0.622	0.514	0	0	Olig
Elf2	1.25138	0.438	0.311	0	0	Olig
Snx1	1.23841	0.413	0.295	0	0	Olig
Strn	1.23637	0.391	0.302	0	0	Olig
Trmt13	1.22813	0.328	0.261	0	0	Olig
Nipa1	1.22799	0.357	0.296	0	0	Olig
Arhgap39	1.22469	0.577	0.453	0	0	Olig
Fam234a	1.22415	0.324	0.228	0	0	Olig
Zfp280c	1.22318	0.51	0.408	0	0	Olig
Kif1b	1.22271	0.941	0.867	0	0	Olig
Prrt1	1.2222	0.284	0.2	0	0	Olig
Npat	1.21481	0.355	0.289	0	0	Olig
Cdh20	1.21428	0.892	0.577	0	0	Olig
Ptprd	1.21408	0.999	0.907	0	0	Olig
Map4	1.20828	0.739	0.629	0	0	Olig
Ptpdc1	1.20424	0.288	0.212	0	0	Olig
Zfhx2	1.19939	0.448	0.384	0	0	Olig
Rcan2	1.19689	0.598	0.454	0	0	Olig
Retreg3	1.19535	0.304	0.233	0	0	Olig
Dennd5a	1.19439	0.584	0.479	0	0	Olig
Baz2b	1.19409	0.873	0.79	0	0	Olig
Abl1	1.19287	0.484	0.374	0	0	Olig
Ralgps1	1.19286	0.69	0.575	0	0	Olig
Zfp532	1.18971	0.66	0.569	0	0	Olig
Ptk2	1.1861	0.845	0.742	0	0	Olig
Tesk2	1.18499	0.347	0.222	0	0	Olig
Ssh2	1.18296	0.836	0.662	0	0	Olig
Cdk5rap2	1.17665	0.474	0.33	0	0	Olig
Actn4	1.17127	0.41	0.324	0	0	Olig
Dpysl2	1.16421	0.644	0.549	0	0	Olig
Pard3	1.16301	0.786	0.681	0	0	Olig
Kat2b	1.16268	0.502	0.403	0	0	Olig
Myo6	1.16066	0.822	0.61	0	0	Olig
Slc6a6	1.15912	0.429	0.331	0	0	Olig
Naaladl2	1.15602	0.808	0.717	0	0	Olig
Prdx1	1.1548	0.253	0.152	0	0	Olig
Ank	1.15453	0.653	0.572	0	0	Olig
Gm11149	1.15176	0.681	0.575	0	0	Olig
Ikzf2	1.14781	0.453	0.327	0	0	Olig
Ablim2	1.14648	0.487	0.438	0	0	Olig
Map7d1	1.14525	0.33	0.268	0	0	Olig
Lamp1	1.13422	0.303	0.223	0	0	Olig
Npc1	1.13157	0.34	0.265	0	0	Olig
Acaca	1.1277	0.744	0.71	0	0	Olig
Insyn2a	1.12541	0.332	0.232	0	0	Olig
Mta3	1.12268	0.484	0.417	0	0	Olig
Aig1	1.10918	0.688	0.577	0	0	Olig
Sik2	1.10836	0.529	0.454	0	0	Olig
Fbxl5	1.10743	0.449	0.405	0	0	Olig
Cxxc5	1.1049	0.25	0.169	0	0	Olig
Ptn	1.10481	0.677	0.462	0	0	Olig
Sema4d	1.1044	0.399	0.323	0	0	Olig
Mad1l1	1.10337	0.316	0.254	0	0	Olig
St3gal3	1.10137	0.562	0.503	0	0	Olig
Tex2	1.10092	0.367	0.316	0	0	Olig
Prkacb	1.0928	0.453	0.395	0	0	Olig
Ank3	1.09189	0.983	0.678	0	0	Olig
Actb	1.0896	0.28	0.184	0	0	Olig
Neo1	1.08149	0.717	0.631	0	0	Olig
4930581F22Rik	1.06963	0.379	0.29	0	0	Olig
Kcnj10	1.06813	0.393	0.205	0	0	Olig
Pik3r1	1.06304	0.659	0.454	0	0	Olig
Gng12	1.05712	0.377	0.247	0	0	Olig
4931406P16Rik	1.05536	0.398	0.336	0	0	Olig
Ccdc50	1.0533	0.585	0.52	0	0	Olig
Crppa	1.0494	0.448	0.403	0	0	Olig
Ube2e2	1.04799	0.904	0.812	0	0	Olig
Add1	1.04232	0.571	0.542	0	0	Olig
Elavl3	1.03912	0.661	0.517	0	0	Olig
Wdfy2	1.03622	0.411	0.336	0	0	Olig
Tmtc2	1.03289	0.828	0.645	0	0	Olig
Zfp740	1.03274	0.379	0.325	0	0	Olig
Mtmr10	1.03268	0.287	0.205	0	0	Olig
Selenop	1.03253	0.269	0.145	0	0	Olig
Atrn	1.02989	0.591	0.535	0	0	Olig
Arhgef28	1.02785	0.632	0.435	0	0	Olig
Kdm6a	1.02333	0.46	0.408	0	0	Olig
Cpeb2	0.996185	0.575	0.485	0	0	Olig
Pde1c	0.995146	0.427	0.297	0	0	Olig
Mitf	0.993689	0.524	0.406	0	0	Olig
Atp9a	0.982887	0.476	0.424	0	0	Olig
Hook3	0.978037	0.662	0.617	0	0	Olig
Gm37494	0.975486	0.369	0.315	0	0	Olig
Ncoa3	0.971271	0.386	0.309	0	0	Olig
Myo18a	0.970045	0.534	0.516	0	0	Olig
Sirt2	0.968169	0.406	0.335	0	0	Olig
Il18	0.961658	0.393	0.243	0	0	Olig
Map4k4	0.959386	0.743	0.654	0	0	Olig
Pld1	0.958828	0.42	0.229	0	0	Olig
Zfp704	0.95882	0.524	0.471	0	0	Olig
Cdh10	0.955117	0.79	0.71	0	0	Olig
Pcyt2	0.951026	0.5	0.469	0	0	Olig
Adam10	0.947688	0.481	0.422	0	0	Olig
Dis3l2	0.937467	0.607	0.581	0	0	Olig
Cttnbp2nl	0.935616	0.286	0.189	0	0	Olig
Itgav	0.934727	0.404	0.259	0	0	Olig
Apbb2	0.93119	0.73	0.678	0	0	Olig
5031439G07Rik	0.930112	0.746	0.604	0	0	Olig
Herc4	0.925853	0.456	0.411	0	0	Olig
Rasa3	0.923522	0.425	0.361	0	0	Olig
Bmp2k	0.90904	0.434	0.29	0	0	Olig
Zfp638	0.887882	0.676	0.705	0	0	Olig
Otud7a	0.887339	0.792	0.746	0	0	Olig
Lrp1b	0.881778	0.999	0.93	0	0	Olig
Arid4b	0.880777	0.667	0.639	0	0	Olig
Tasor	0.877681	0.535	0.5	0	0	Olig
Acap2	0.873968	0.668	0.616	0	0	Olig
Phactr1	0.871443	0.824	0.685	0	0	Olig
Tacc1	0.865736	0.485	0.443	0	0	Olig
Epb41l3	0.862711	0.683	0.505	0	0	Olig
Samd4	0.839363	0.583	0.565	0	0	Olig
Rab10	0.830126	0.587	0.579	0	0	Olig
Ncam2	0.815916	0.956	0.829	0	0	Olig
Epn2	0.804454	0.687	0.494	0	0	Olig
Paip2	0.803594	0.495	0.494	0	0	Olig
Agmo	0.790917	0.303	0.185	0	0	Olig
Ncam1	0.790173	0.972	0.9	0	0	Olig
Grm7	0.789291	0.766	0.614	0	0	Olig
Dnm2	0.783026	0.467	0.445	0	0	Olig
Mat2a	0.776612	0.531	0.529	0	0	Olig
Slc22a23	0.77496	0.487	0.476	0	0	Olig
Dpyd	0.771404	0.587	0.522	0	0	Olig
Tspan5	0.769979	0.716	0.654	0	0	Olig
Klf7	0.76881	0.594	0.559	0	0	Olig
Cttnbp2	0.767558	0.713	0.598	0	0	Olig
Atf7ip	0.759524	0.521	0.501	0	0	Olig
Lrrtm3	0.759379	0.676	0.544	0	0	Olig
Pafah1b1	0.758615	0.769	0.762	0	0	Olig
Foxn3	0.747689	0.855	0.817	0	0	Olig
Hnrnpdl	0.738652	0.577	0.585	0	0	Olig
Ptpra	0.729945	0.595	0.579	0	0	Olig
Ubr2	0.724931	0.563	0.575	0	0	Olig
Clk4	0.711305	0.558	0.573	0	0	Olig
Trp53bp2	0.708693	0.334	0.24	0	0	Olig
Hip1	0.705126	0.59	0.492	0	0	Olig
Bcas3	0.703181	0.723	0.738	0	0	Olig
2610035D17Rik	0.701138	0.65	0.581	0	0	Olig
Arnt2	0.690939	0.601	0.57	0	0	Olig
Tom1l2	0.690204	0.617	0.645	0	0	Olig
Rsrp1	0.641388	0.787	0.789	0	0	Olig
Aopep	0.639588	0.656	0.661	0	0	Olig
Mir100hg	0.614311	0.911	0.853	0	0	Olig
Tmcc3	0.604175	0.799	0.6	0	0	Olig
Chd7	0.602775	0.573	0.449	0	0	Olig
Lrch3	0.594873	0.617	0.642	0	0	Olig
Dst	0.571659	0.903	0.87	0	0	Olig
Snx29	0.570796	0.604	0.6	0	0	Olig
Ncoa2	0.561912	0.677	0.714	0	0	Olig
Skap2	0.559838	0.389	0.297	0	0	Olig
Mbnl1	0.55445	0.637	0.603	0	0	Olig
Malat1	0.53124	1	1	0	0	Olig
Eps15	0.518315	0.561	0.5	0	0	Olig
Tns3	0.508486	0.388	0.272	0	0	Olig
Cdh2	0.504149	0.726	0.718	0	0	Olig
Apba1	0.495817	0.646	0.591	0	0	Olig
Prkca	0.480433	0.733	0.69	0	0	Olig
Ddx17	0.462239	0.701	0.755	0	0	Olig
Ccdc88a	0.451534	0.762	0.801	0	0	Olig
Cald1	0.429762	0.345	0.223	0	0	Olig
Zcchc7	0.403834	0.821	0.853	0	0	Olig
Ddx5	0.396148	0.886	0.902	0	0	Olig
Nbea	0.384903	0.903	0.852	0	0	Olig
Rere	0.365719	0.86	0.892	0	0	Olig
Ank2	0.329609	0.992	0.967	0	0	Olig
Csmd3	0.310934	0.966	0.81	0	0	Olig
Slc16a7	1.04114	0.357	0.303	6.76301e-308	1.68365e-303	Olig
Creb3l2	0.91526	0.265	0.184	3.12113e-305	7.77005e-301	Olig
Add3	0.525971	0.546	0.518	5.67358e-305	1.41244e-300	Olig
Iars	1.13392	0.316	0.258	7.10708e-305	1.76931e-300	Olig
Dusp11	0.829894	0.452	0.438	9.36533e-303	2.3315e-298	Olig
Elovl5	1.07225	0.297	0.229	3.54618e-299	8.82822e-295	Olig
Adcy5	1.03647	0.316	0.256	1.93489e-298	4.81691e-294	Olig
9330159F19Rik	0.767621	0.518	0.537	2.4879e-293	6.19363e-289	Olig
Zcchc24	0.526001	0.357	0.257	2.07341e-291	5.16175e-287	Olig
R3hcc1l	1.04667	0.284	0.215	3.56658e-290	8.87899e-286	Olig
Gm47271	1.048	0.414	0.379	2.04807e-286	5.09866e-282	Olig
Fkbp1a	1.23814	0.258	0.194	3.86073e-286	9.61129e-282	Olig
Gm42418	0.308243	0.771	0.839	2.0835e-273	5.18689e-269	Olig
1700111E14Rik	1.12406	0.358	0.312	1.06659e-269	2.65528e-265	Olig
Amph	0.598356	0.579	0.563	3.59745e-267	8.95585e-263	Olig
Ston2	0.629395	0.351	0.267	2.39705e-266	5.96747e-262	Olig
Gm19522	1.03357	0.292	0.226	3.54584e-265	8.82736e-261	Olig
Thra	0.846784	0.444	0.436	3.70416e-264	9.2215e-260	Olig
Acot7	1.13751	0.319	0.274	3.16454e-263	7.87811e-259	Olig
Glcci1	0.967674	0.35	0.304	2.12663e-253	5.29426e-249	Olig
Mapk8ip1	1.11779	0.308	0.26	4.11082e-252	1.02339e-247	Olig
Cdkl5	0.925304	0.396	0.367	1.75848e-250	4.37773e-246	Olig
Nxpe3	1.23468	0.288	0.238	2.39083e-250	5.95197e-246	Olig
Fto	0.428071	0.678	0.745	3.87451e-245	9.6456e-241	Olig
Srsf2	0.741713	0.451	0.441	2.412e-244	6.00467e-240	Olig
Hdac7	0.865458	0.432	0.423	7.12699e-240	1.77426e-235	Olig
Meis1	0.403102	0.475	0.394	6.2533e-238	1.55676e-233	Olig
Rnf144a	0.772233	0.36	0.307	3.3494e-233	8.33833e-229	Olig
Dctn4	0.843212	0.424	0.415	4.74356e-233	1.18091e-228	Olig
Zfand6	0.718418	0.426	0.398	4.78108e-233	1.19025e-228	Olig
Snx24	0.802873	0.422	0.404	1.02754e-231	2.55805e-227	Olig
Magi1	0.357328	0.744	0.783	1.18877e-231	2.95943e-227	Olig
Oxr1	0.364885	0.691	0.665	2.03741e-228	5.07213e-224	Olig
Zfp182	0.903837	0.368	0.334	9.47611e-227	2.35908e-222	Olig
Trim3	1.06588	0.289	0.242	4.33579e-225	1.0794e-220	Olig
Zfyve1	0.958693	0.337	0.3	2.31469e-223	5.76242e-219	Olig
Stk39	0.333162	0.518	0.51	2.56128e-222	6.3763e-218	Olig
Arhgap21	0.510486	0.608	0.66	4.69111e-222	1.16785e-217	Olig
Ppp2r5a	0.6518	0.35	0.283	7.99637e-221	1.9907e-216	Olig
Igf1r	0.375217	0.655	0.711	2.20484e-218	5.48894e-214	Olig
Map2k5	0.648409	0.503	0.527	6.02538e-212	1.50002e-207	Olig
Babam2	0.620217	0.507	0.525	4.91765e-205	1.22425e-200	Olig
Tpd52	0.969921	0.25	0.197	1.28668e-197	3.2032e-193	Olig
Ctnna2	0.346178	0.863	0.833	1.47336e-197	3.66792e-193	Olig
Map1a	1.08955	0.271	0.228	2.42781e-197	6.04404e-193	Olig
Usp25	0.769278	0.368	0.337	3.34192e-195	8.31972e-191	Olig
Clk1	0.426156	0.629	0.701	6.47487e-195	1.61192e-190	Olig
Mfsd14a	1.02925	0.259	0.211	3.21729e-188	8.00945e-184	Olig
Tfdp2	0.790379	0.428	0.43	1.0541e-185	2.62418e-181	Olig
Rdx	0.884063	0.356	0.332	2.11614e-185	5.26814e-181	Olig
Tbc1d14	0.915398	0.256	0.206	5.97968e-184	1.48864e-179	Olig
Scarb2	0.900678	0.302	0.263	1.31598e-181	3.27613e-177	Olig
Zzz3	0.78714	0.403	0.396	1.28016e-179	3.18695e-175	Olig
Cfl2	0.982717	0.283	0.243	2.49281e-175	6.20585e-171	Olig
Tsc1	0.651506	0.49	0.523	1.71954e-170	4.28081e-166	Olig
Otulin	0.838652	0.378	0.365	4.58183e-170	1.14065e-165	Olig
Aebp2	0.990485	0.304	0.273	1.01965e-169	2.53841e-165	Olig
Kif3a	0.80633	0.398	0.4	2.68636e-169	6.6877e-165	Olig
Atl3	0.881534	0.321	0.289	2.78543e-167	6.93434e-163	Olig
Atp1b3	0.828777	0.363	0.342	5.37581e-166	1.33831e-161	Olig
Tmem260	0.915718	0.337	0.313	6.40192e-166	1.59376e-161	Olig
Enox2	0.790886	0.334	0.295	4.74314e-164	1.1808e-159	Olig
Tecpr2	0.978442	0.32	0.296	1.35862e-163	3.38229e-159	Olig
Ccdc191	0.857918	0.288	0.245	2.95412e-161	7.35428e-157	Olig
Tmem132b	0.499375	0.446	0.406	7.16389e-158	1.78345e-153	Olig
Mvb12b	0.745277	0.42	0.437	6.34217e-156	1.57888e-151	Olig
Acox1	0.825619	0.382	0.379	4.36514e-155	1.0867e-150	Olig
Fmn1	0.923118	0.333	0.307	1.399e-154	3.48282e-150	Olig
Gm16759	0.716811	0.34	0.3	2.16275e-154	5.38417e-150	Olig
Relch	0.630205	0.476	0.515	4.0699e-152	1.0132e-147	Olig
Cntn3	0.844895	0.404	0.386	2.44675e-151	6.09118e-147	Olig
Gabbr1	0.470326	0.52	0.552	2.89716e-151	7.21248e-147	Olig
Abtb2	0.464825	0.326	0.267	5.8845e-146	1.46495e-141	Olig
Pgbd5	1.03753	0.254	0.22	6.04958e-145	1.50604e-140	Olig
Nr3c1	0.498115	0.45	0.431	5.4677e-141	1.36119e-136	Olig
Elf1	0.538359	0.26	0.203	3.56287e-139	8.86976e-135	Olig
Glrb	0.75162	0.425	0.444	4.82703e-135	1.20169e-130	Olig
St3gal4	0.464529	0.402	0.365	2.64714e-134	6.59006e-130	Olig
Dnajc6	0.353983	0.541	0.505	7.77695e-133	1.93607e-128	Olig
Fktn	0.91501	0.32	0.308	8.56753e-130	2.13289e-125	Olig
Nrd1	0.519716	0.52	0.577	3.59008e-128	8.9375e-124	Olig
Srebf2	0.667367	0.414	0.424	9.73221e-128	2.42283e-123	Olig
Gdpd1	0.283069	0.201	0.307	1.07189e-127	2.66848e-123	Olig
Rnf130	0.559137	0.504	0.554	8.616e-127	2.14495e-122	Olig
Gpatch8	0.26513	0.754	0.825	1.95124e-124	4.85761e-120	Olig
Rabgap1l	0.330759	0.704	0.761	9.94279e-121	2.47526e-116	Olig
Dop1b	0.73664	0.386	0.396	2.55713e-117	6.36599e-113	Olig
Reep5	0.916241	0.274	0.249	2.67875e-116	6.66875e-112	Olig
Clip2	0.855663	0.289	0.27	2.42511e-112	6.03732e-108	Olig
Cacnb4	0.339614	0.542	0.539	2.30078e-110	5.72778e-106	Olig
Sept8	0.802327	0.26	0.229	2.68712e-110	6.68959e-106	Olig
Ppip5k2	0.830535	0.339	0.34	1.44907e-109	3.60747e-105	Olig
Gnptab	0.94047	0.291	0.277	2.12611e-107	5.29295e-103	Olig
Kif3c	0.873061	0.347	0.357	5.87005e-104	1.46135e-99	Olig
Cdip1	0.682358	0.415	0.441	6.48266e-104	1.61386e-99	Olig
Rassf8	0.748927	0.354	0.353	2.07765e-101	5.1723e-97	Olig
Ppp2r2c	0.831618	0.323	0.321	1.04299e-100	2.59652e-96	Olig
Acyp2	0.703716	0.483	0.535	4.49078e-98	1.11798e-93	Olig
Evi5l	0.671819	0.366	0.37	9.10634e-97	2.26702e-92	Olig
Gm48512	0.863197	0.398	0.421	8.83222e-96	2.19878e-91	Olig
Itm2b	0.565392	0.396	0.402	1.41863e-95	3.53167e-91	Olig
Dnajc24	0.871376	0.3	0.291	1.63028e-95	4.05859e-91	Olig
Etv1	0.291146	0.254	0.206	2.87675e-95	7.16167e-91	Olig
Rif1	0.687327	0.355	0.356	3.72325e-95	9.26903e-91	Olig
Rc3h1	0.619751	0.423	0.453	6.02822e-94	1.50073e-89	Olig
Gkap1	0.753226	0.396	0.422	1.50385e-92	3.74384e-88	Olig
Hbp1	0.751615	0.268	0.243	2.96267e-92	7.37556e-88	Olig
Nsmf	0.783622	0.269	0.247	5.18368e-92	1.29048e-87	Olig
Cuedc1	0.422087	0.464	0.481	2.26899e-89	5.64865e-85	Olig
Snx32	0.602877	0.472	0.529	3.05204e-88	7.59804e-84	Olig
Metap1d	0.686811	0.36	0.364	3.47977e-88	8.66289e-84	Olig
Rasal2	0.37661	0.607	0.686	4.41215e-85	1.09841e-80	Olig
Sltm	0.39012	0.577	0.664	8.22917e-84	2.04865e-79	Olig
Fbxl3	0.729935	0.268	0.247	2.23093e-83	5.55391e-79	Olig
Fam172a	0.31251	0.646	0.734	2.37471e-83	5.91185e-79	Olig
Immp1l	0.600775	0.48	0.537	1.20849e-82	3.00854e-78	Olig
Ap3b1	0.522924	0.451	0.489	2.44983e-82	6.09884e-78	Olig
Zmynd8	0.323532	0.605	0.663	1.73857e-81	4.32818e-77	Olig
Camkmt	0.611306	0.483	0.535	2.30049e-81	5.72707e-77	Olig
Acsl1	0.828303	0.26	0.244	5.24942e-81	1.30684e-76	Olig
Hltf	0.783164	0.278	0.265	6.29529e-78	1.56721e-73	Olig
Cept1	0.771245	0.301	0.296	3.8544e-77	9.59554e-73	Olig
Kif16b	0.671017	0.374	0.393	5.99223e-76	1.49176e-71	Olig
Cd81	0.5508	0.367	0.364	1.96885e-75	4.90146e-71	Olig
Tmem59	0.264069	0.241	0.34	1.16814e-73	2.90809e-69	Olig
Usp6nl	0.715337	0.275	0.257	1.8496e-73	4.60459e-69	Olig
Reps2	0.641457	0.369	0.379	5.09131e-73	1.26748e-68	Olig
Hmgxb4	0.267729	0.178	0.251	7.01002e-72	1.74514e-67	Olig
Sv2a	0.76293	0.333	0.343	1.53037e-71	3.80985e-67	Olig
Pikfyve	0.251263	0.229	0.321	2.14614e-71	5.34282e-67	Olig
Usp16	0.274512	0.224	0.315	2.41339e-70	6.00815e-66	Olig
Parg	0.67806	0.377	0.405	2.82904e-70	7.04291e-66	Olig
Rbbp4	0.272591	0.201	0.281	1.08585e-69	2.70322e-65	Olig
Mob2	0.259881	0.178	0.25	4.02295e-69	1.00151e-64	Olig
Brms1l	0.26502	0.178	0.25	1.37055e-68	3.41198e-64	Olig
Arfgef2	0.634176	0.401	0.436	1.37917e-68	3.43343e-64	Olig
Dnajc18	0.275712	0.187	0.263	1.55494e-68	3.87101e-64	Olig
Mtss1	0.552432	0.428	0.465	1.30458e-67	3.24776e-63	Olig
Elovl6	0.335351	0.303	0.427	7.69876e-67	1.91661e-62	Olig
Auh	0.281022	0.233	0.327	1.68033e-66	4.18318e-62	Olig
Fnip2	0.70791	0.352	0.368	2.06901e-66	5.1508e-62	Olig
Ppp2ca	0.743123	0.288	0.283	2.56402e-66	6.38313e-62	Olig
4732471J01Rik	0.627047	0.409	0.446	3.92466e-66	9.77044e-62	Olig
Capn15	0.293795	0.255	0.357	2.13802e-65	5.32259e-61	Olig
Mapkap1	0.543584	0.458	0.522	7.65193e-65	1.90495e-60	Olig
Agtpbp1	0.622827	0.391	0.424	8.96647e-65	2.2322e-60	Olig
Epg5	0.279411	0.187	0.261	5.98654e-64	1.49035e-59	Olig
Rab5b	0.251397	0.199	0.275	1.785e-63	4.44377e-59	Olig
Xpo6	0.275377	0.275	0.385	2.45003e-62	6.09935e-58	Olig
Srsf5	0.331618	0.541	0.613	2.93185e-62	7.29884e-58	Olig
Sh3glb1	0.656478	0.347	0.365	7.20626e-62	1.794e-57	Olig
Tent4b	0.282646	0.273	0.379	9.15149e-61	2.27826e-56	Olig
Zfp639	0.30766	0.197	0.273	2.89826e-60	7.21521e-56	Olig
Jmy	0.292943	0.189	0.262	6.90474e-60	1.71893e-55	Olig
Tada2a	0.824117	0.271	0.269	1.11158e-58	2.76728e-54	Olig
Ago3	0.377812	0.566	0.654	8.36734e-58	2.08305e-53	Olig
Psd3	0.294859	0.589	0.661	1.2861e-57	3.20174e-53	Olig
Lcorl	0.426463	0.483	0.524	2.96088e-57	7.37111e-53	Olig
Tpd52l2	0.733717	0.267	0.26	7.2297e-57	1.79983e-52	Olig
Nipbl	0.273353	0.619	0.724	1.41106e-55	3.51283e-51	Olig
Angptl2	0.889676	0.27	0.27	2.06476e-55	5.14023e-51	Olig
Med27	0.295329	0.252	0.348	1.17722e-54	2.93069e-50	Olig
Uso1	0.282063	0.216	0.295	8.07482e-54	2.01023e-49	Olig
Gtf2a1	0.349699	0.207	0.284	1.38329e-53	3.44369e-49	Olig
Eya3	0.259782	0.273	0.374	1.80789e-53	4.50075e-49	Olig
Stard9	0.482374	0.353	0.359	1.07445e-52	2.67485e-48	Olig
Jph4	0.494215	0.185	0.258	2.3438e-52	5.8349e-48	Olig
Kat6a	0.539342	0.387	0.414	2.96373e-52	7.37821e-48	Olig
Trpc4ap	0.623755	0.366	0.398	3.32916e-51	8.28795e-47	Olig
Pdxdc1	0.648417	0.347	0.369	1.29382e-50	3.22097e-46	Olig
Ccdc186	0.27999	0.186	0.252	5.86714e-50	1.46062e-45	Olig
Med1	0.276966	0.195	0.264	1.01837e-49	2.53523e-45	Olig
Vti1b	0.318234	0.197	0.268	1.21194e-49	3.01713e-45	Olig
Slc43a2	0.307729	0.217	0.295	1.22095e-49	3.03955e-45	Olig
Dync1li1	0.416246	0.197	0.27	1.07785e-48	2.68331e-44	Olig
Sptlc2	0.715493	0.29	0.295	4.03734e-48	1.0051e-43	Olig
Cobl	0.639523	0.341	0.354	4.20547e-48	1.04695e-43	Olig
4932443L11Rik	0.580878	0.372	0.395	1.44076e-47	3.58676e-43	Olig
Ndel1	0.258024	0.195	0.261	2.3363e-47	5.81621e-43	Olig
Ngly1	0.254705	0.197	0.264	2.36088e-47	5.8774e-43	Olig
Amn1	0.316652	0.209	0.28	1.53079e-46	3.81089e-42	Olig
Rab11fip4	0.299747	0.273	0.372	3.22997e-46	8.041e-42	Olig
Fam133b	0.261005	0.27	0.364	6.77591e-46	1.68686e-41	Olig
Prickle1	0.497931	0.487	0.52	9.60262e-45	2.39057e-40	Olig
Tmem165	0.754732	0.277	0.28	1.23815e-44	3.08236e-40	Olig
Osbp2	0.73325	0.266	0.266	3.35022e-44	8.34036e-40	Olig
Smarca5	0.329558	0.233	0.315	1.87977e-43	4.6797e-39	Olig
Arih2	0.260845	0.282	0.379	3.25946e-42	8.11443e-38	Olig
Tdrd3	0.252903	0.274	0.365	5.68967e-42	1.41644e-37	Olig
Rbl2	0.674605	0.328	0.35	6.25019e-42	1.55598e-37	Olig
Tbl1xr1	0.431252	0.421	0.46	6.78162e-42	1.68828e-37	Olig
Zfyve16	0.336706	0.223	0.3	7.16069e-42	1.78265e-37	Olig
Lsm14a	0.262867	0.213	0.282	7.63327e-41	1.9003e-36	Olig
Cnot10	0.271445	0.315	0.427	1.08924e-40	2.71167e-36	Olig
Zfand5	0.737343	0.26	0.26	1.1686e-40	2.90923e-36	Olig
Gm28375	0.850011	0.306	0.323	1.95428e-40	4.86518e-36	Olig
Tspan9	0.349143	0.276	0.361	7.54427e-40	1.87815e-35	Olig
Mtm1	0.759778	0.26	0.263	2.88406e-39	7.17987e-35	Olig
Exoc6	0.450072	0.204	0.271	4.9917e-39	1.24268e-34	Olig
Ints3	0.39844	0.224	0.301	9.11398e-39	2.26893e-34	Olig
Gdi1	0.319638	0.216	0.287	5.89194e-38	1.4668e-33	Olig
Ptprf	0.356426	0.202	0.269	7.34729e-38	1.82911e-33	Olig
Xrcc5	0.341474	0.2	0.265	1.74029e-37	4.33246e-33	Olig
Rsrc1	0.380932	0.508	0.582	2.65133e-37	6.6005e-33	Olig
6530409C15Rik	0.749598	0.297	0.31	4.47835e-37	1.11489e-32	Olig
Chp1	0.367547	0.208	0.276	6.7814e-37	1.68823e-32	Olig
Zer1	0.336804	0.242	0.323	8.88761e-37	2.21257e-32	Olig
Trpc1	0.741334	0.305	0.326	4.16586e-36	1.03709e-31	Olig
Styx	0.367449	0.198	0.261	5.53887e-36	1.3789e-31	Olig
Slc38a6	0.321341	0.26	0.345	8.62348e-36	2.14681e-31	Olig
Pkm	0.701999	0.252	0.254	9.43113e-35	2.34788e-30	Olig
Npepps	0.322664	0.559	0.662	1.55071e-34	3.86049e-30	Olig
Lin52	0.298233	0.297	0.393	2.36518e-34	5.88811e-30	Olig
Eif4g2	0.303963	0.228	0.3	2.7559e-34	6.86082e-30	Olig
Gm17106	0.262429	0.322	0.426	3.24819e-34	8.08637e-30	Olig
Cops3	0.353897	0.198	0.259	5.41883e-34	1.34902e-29	Olig
Sel1l	0.320855	0.265	0.353	1.33615e-33	3.32633e-29	Olig
Far1os	0.333029	0.281	0.371	2.80665e-33	6.98715e-29	Olig
Zfp326	0.321599	0.21	0.274	3.02677e-33	7.53516e-29	Olig
Nfatc3	0.311312	0.277	0.367	3.5066e-33	8.72967e-29	Olig
Appbp2	0.659583	0.321	0.347	2.14016e-32	5.32794e-28	Olig
Prr14l	0.279068	0.326	0.435	2.43363e-32	6.05852e-28	Olig
Morf4l1	0.283776	0.295	0.393	2.89141e-32	7.19816e-28	Olig
Dhx36	0.261412	0.348	0.467	6.83007e-32	1.70035e-27	Olig
Atp2c1	0.386255	0.462	0.528	7.5103e-32	1.86969e-27	Olig
Git2	0.473721	0.372	0.409	1.61254e-31	4.01441e-27	Olig
Zfx	0.270959	0.199	0.256	3.67948e-31	9.16006e-27	Olig
Micu2	0.636023	0.335	0.369	4.14382e-31	1.0316e-26	Olig
Itgb8	0.28905	0.301	0.284	4.36523e-31	1.08672e-26	Olig
Gatad2b	0.449359	0.461	0.538	1.10072e-30	2.74024e-26	Olig
Immt	0.333675	0.239	0.313	2.09716e-30	5.22087e-26	Olig
Pigu	0.412213	0.24	0.318	2.49643e-30	6.21486e-26	Olig
Dstyk	0.57586	0.353	0.386	3.43363e-30	8.54802e-26	Olig
Ube2d2a	0.251298	0.339	0.452	3.98991e-30	9.93289e-26	Olig
Gtdc1	0.275027	0.379	0.492	6.90775e-30	1.71968e-25	Olig
Dcp1a	0.367877	0.199	0.26	6.05317e-29	1.50694e-24	Olig
Rubcn	0.365546	0.226	0.297	9.60858e-29	2.39206e-24	Olig
Zbtb38	0.643851	0.346	0.385	1.68355e-28	4.19121e-24	Olig
Wls	0.281291	0.286	0.272	1.38246e-27	3.44164e-23	Olig
Plekhm3	0.262851	0.329	0.435	4.31363e-27	1.07388e-22	Olig
Extl3	0.557112	0.339	0.364	4.97444e-27	1.23839e-22	Olig
Upf3b	0.283499	0.274	0.355	6.0046e-27	1.49484e-22	Olig
Heatr3	0.755092	0.261	0.274	1.20429e-26	2.99809e-22	Olig
Bach2	0.317087	0.56	0.639	6.06913e-26	1.51091e-21	Olig
Parn	0.67145	0.28	0.296	1.22745e-25	3.05573e-21	Olig
Map6	0.386984	0.251	0.327	1.33029e-25	3.31177e-21	Olig
Pbrm1	0.4366	0.448	0.523	9.98283e-25	2.48523e-20	Olig
Tet3	0.288106	0.327	0.431	2.83806e-24	7.06535e-20	Olig
Fam13b	0.508771	0.41	0.477	5.05699e-24	1.25894e-19	Olig
Kansl1l	0.286452	0.622	0.732	5.92695e-24	1.47552e-19	Olig
Hnrnpk	0.336073	0.216	0.276	9.0138e-24	2.24399e-19	Olig
Slc6a9	0.281299	0.29	0.281	2.71521e-22	6.75952e-18	Olig
Zfp266	0.351053	0.287	0.373	5.78426e-21	1.43999e-16	Olig
Umad1	0.276396	0.375	0.491	6.1856e-21	1.5399e-16	Olig
Fnip1	0.412826	0.432	0.503	1.17023e-20	2.91328e-16	Olig
Rap1gds1	0.319544	0.441	0.508	1.22728e-20	3.05531e-16	Olig
Klf9	0.40676	0.313	0.32	3.61776e-20	9.00642e-16	Olig
Hnrnpl	0.253716	0.351	0.458	4.288e-20	1.0675e-15	Olig
Jpx	0.457189	0.24	0.308	8.56697e-20	2.13275e-15	Olig
Dnajc7	0.254584	0.356	0.466	1.02432e-19	2.55004e-15	Olig
Tmed10	0.622043	0.272	0.288	1.116e-19	2.77828e-15	Olig
Smc3	0.354906	0.27	0.347	1.21397e-19	3.02218e-15	Olig
Marf1	0.335083	0.284	0.365	1.43883e-19	3.58198e-15	Olig
Pkig	0.287859	0.206	0.258	1.02969e-18	2.56342e-14	Olig
Zmat1	0.708615	0.259	0.276	6.99948e-18	1.74252e-13	Olig
Pign	0.339548	0.26	0.33	1.1451e-17	2.85072e-13	Olig
Micu1	0.545548	0.346	0.388	1.59978e-17	3.98266e-13	Olig
Hipk3	0.411763	0.217	0.274	2.72567e-17	6.78556e-13	Olig
Ikbkb	0.318591	0.24	0.302	3.80244e-17	9.46619e-13	Olig
Ufl1	0.373337	0.22	0.276	5.45479e-17	1.35797e-12	Olig
Bcl9	0.526162	0.357	0.4	9.96244e-17	2.48015e-12	Olig
Stx7	0.363952	0.217	0.273	1.49126e-16	3.7125e-12	Olig
Tank	0.574833	0.268	0.283	3.51781e-16	8.75758e-12	Olig
Sil1	0.347886	0.272	0.343	5.77515e-16	1.43772e-11	Olig
Rufy1	0.408782	0.278	0.357	6.80402e-16	1.69386e-11	Olig
Invs	0.633101	0.267	0.283	7.25897e-16	1.80712e-11	Olig
Tle1	0.649966	0.258	0.274	7.85482e-16	1.95546e-11	Olig
Pak2	0.502114	0.307	0.332	1.61857e-15	4.02944e-11	Olig
Glt8d1	0.33084	0.292	0.372	2.45178e-15	6.1037e-11	Olig
BC052040	0.44006	0.268	0.341	7.28423e-15	1.81341e-10	Olig
Tm9sf3	0.391097	0.219	0.275	8.14776e-15	2.02838e-10	Olig
Gm12353	0.29816	0.393	0.506	8.81685e-15	2.19495e-10	Olig
Xpa	0.688482	0.267	0.289	1.2838e-14	3.19602e-10	Olig
Stx6	0.673054	0.25	0.267	1.37643e-14	3.42661e-10	Olig
Zfp445	0.408523	0.45	0.539	1.55859e-14	3.8801e-10	Olig
Rhobtb3	0.357015	0.256	0.32	1.64977e-14	4.10709e-10	Olig
Ppp1r13b	0.391141	0.305	0.391	8.5448e-14	2.12723e-09	Olig
Reep3	0.256511	0.252	0.307	1.50153e-13	3.73805e-09	Olig
Iffo1	0.535124	0.278	0.298	1.58544e-13	3.94695e-09	Olig
Kmt5b	0.254013	0.341	0.431	4.85565e-13	1.20881e-08	Olig
Ndufaf2	0.675167	0.258	0.279	9.24924e-13	2.3026e-08	Olig
mt-Atp6	1.41436	0.288	0.309	9.32548e-13	2.32158e-08	Olig
Prnp	0.475536	0.261	0.272	4.01979e-12	1.00073e-07	Olig
Tafa5	0.317819	0.511	0.599	5.69429e-12	1.41759e-07	Olig
Map2k2	0.435556	0.233	0.291	8.86615e-12	2.20723e-07	Olig
Eif2s3y	0.258199	0.397	0.514	1.09167e-11	2.7177e-07	Olig
Gtf3c2	0.33862	0.287	0.36	2.04907e-11	5.10116e-07	Olig
Cog5	0.299815	0.517	0.62	2.82752e-11	7.03912e-07	Olig
Mecp2	0.29907	0.367	0.472	2.90577e-11	7.23392e-07	Olig
Ube2e3	0.636002	0.244	0.26	3.73668e-11	9.30245e-07	Olig
Dot1l	0.57327	0.343	0.398	4.08699e-11	1.01746e-06	Olig
Nlk	0.380063	0.46	0.543	4.42068e-11	1.10053e-06	Olig
Ldah	0.436356	0.232	0.287	5.97978e-11	1.48867e-06	Olig
Rnf20	0.634365	0.257	0.281	8.21836e-11	2.04596e-06	Olig
Ncoa6	0.448176	0.4	0.473	8.33538e-11	2.07509e-06	Olig
Cep170	0.275997	0.374	0.48	9.2012e-11	2.29064e-06	Olig
Wdpcp	0.30882	0.275	0.334	1.83232e-10	4.56157e-06	Olig
Agps	0.325336	0.282	0.352	3.1735e-10	7.90044e-06	Olig
Mau2	0.372439	0.285	0.359	6.69545e-10	1.66683e-05	Olig
Ppp1r10	0.384089	0.212	0.258	1.07777e-09	2.6831e-05	Olig
Phf3	0.341774	0.478	0.581	1.85813e-09	4.6258e-05	Olig
Asxl2	0.35285	0.47	0.568	2.29086e-09	5.7031e-05	Olig
Mgrn1	0.542432	0.33	0.381	2.55905e-09	6.37076e-05	Olig
Pibf1	0.424289	0.422	0.504	6.07054e-09	0.000151126	Olig
Galnt2	0.472403	0.204	0.251	8.84e-09	0.000220072	Olig
Srsf3	0.314451	0.265	0.324	8.91389e-09	0.000221911	Olig
Srsf7	0.374967	0.421	0.5	2.33146e-08	0.000580418	Olig
Man2a2	0.390761	0.293	0.369	2.70827e-08	0.000674224	Olig
Zfp438	0.30795	0.232	0.274	6.84451e-08	0.00170394	Olig
Gas5	0.399559	0.253	0.311	9.49816e-08	0.00236457	Olig
Bicd1	0.251782	0.562	0.643	1.04493e-07	0.00260136	Olig
Sh3bp5	0.457575	0.208	0.254	1.25238e-07	0.0031178	Olig
Pcbp2	0.25508	0.419	0.538	3.78715e-07	0.00942811	Olig
Zfp771	0.781839	0.227	0.25	4.25872e-07	0.0106021	Olig
Ubn1	0.373677	0.273	0.335	5.0803e-07	0.0126474	Olig
Aplp2	0.385282	0.429	0.514	5.27292e-07	0.0131269	Olig
Tet1	0.44688	0.25	0.305	5.56428e-07	0.0138523	Olig
Ccnl1	0.455958	0.327	0.373	5.9909e-07	0.0149144	Olig
Pgap1	0.453059	0.244	0.298	1.19897e-06	0.0298483	Olig
Wrn	0.581683	0.279	0.313	1.54344e-06	0.038424	Olig
Nsmce2	0.352499	0.48	0.585	2.0643e-06	0.0513907	Olig
Mdm4	0.277896	0.509	0.624	2.53e-06	0.0629843	Olig
Gpbp1l1	0.343692	0.246	0.295	2.65077e-06	0.0659909	Olig
Crebzf	0.565919	0.293	0.336	2.9569e-06	0.0736121	Olig
Krit1	0.40722	0.419	0.506	3.91445e-06	0.0974503	Olig
Gabpb2	0.388255	0.229	0.273	4.31829e-06	0.107504	Olig
Dnajc19	0.449106	0.297	0.371	4.71997e-06	0.117504	Olig
Lrig2	0.423182	0.296	0.371	5.65596e-06	0.140805	Olig
Snrnp48	0.583791	0.315	0.368	8.86365e-06	0.220661	Olig
Clock	0.401291	0.429	0.518	8.91715e-06	0.221992	Olig
Strn4	0.536744	0.214	0.26	4.04632e-05	1	Olig
Wwp1	0.335136	0.438	0.528	6.36206e-05	1	Olig
Srsf6	0.516757	0.244	0.265	6.88722e-05	1	Olig
Kpna4	0.379915	0.334	0.419	6.9271e-05	1	Olig
Sp4	0.437935	0.294	0.362	0.000187542	1	Olig
Inpp5a	0.503882	0.309	0.354	0.000371893	1	Olig
Lamp2	0.276988	0.312	0.373	0.000430509	1	Olig
2610008E11Rik	0.409288	0.234	0.277	0.000606599	1	Olig
Dennd5b	0.397067	0.444	0.534	0.000676072	1	Olig
Rab2a	0.270425	0.432	0.549	0.000695276	1	Olig
Mff	0.45639	0.274	0.335	0.000937511	1	Olig
8030451O07Rik	0.474188	0.242	0.259	0.00189761	1	Olig
Slc10a7	0.329305	0.306	0.366	0.00223321	1	Olig
Psen1	0.466309	0.235	0.281	0.00229236	1	Olig
Rsu1	0.411757	0.267	0.318	0.00281261	1	Olig
Scaf11	0.445271	0.287	0.351	0.00284254	1	Olig
AW554918	0.287628	0.428	0.537	0.00285668	1	Olig
Eif4h	0.568245	0.247	0.277	0.00311958	1	Olig
AU040320	0.415095	0.313	0.387	0.00353256	1	Olig
Ncapd3	0.464252	0.279	0.342	0.00357666	1	Olig
Itfg1	0.344059	0.392	0.49	0.00439647	1	Olig
Kif5b	0.409097	0.379	0.455	0.00500434	1	Olig
Ccdc66	0.551505	0.279	0.321	0.00627243	1	Olig
Bptf	0.289204	0.488	0.604	0.00652569	1	Olig
Ugp2	0.370237	0.277	0.304	0.00695191	1	Olig
Spop	0.355774	0.432	0.525	0.00993788	1	Olig
Slc4a4	5.29931	0.989	0.221	0	0	Astrocyte
Slc39a12	5.29248	0.87	0.038	0	0	Astrocyte
Slc1a2	5.28572	0.986	0.241	0	0	Astrocyte
Slc6a11	5.23258	0.906	0.098	0	0	Astrocyte
Bmpr1b	5.03209	0.83	0.037	0	0	Astrocyte
Nhsl1	5.00917	0.914	0.107	0	0	Astrocyte
Acsbg1	4.99861	0.776	0.022	0	0	Astrocyte
Atp13a4	4.96099	0.798	0.025	0	0	Astrocyte
Gm6145	4.86125	0.918	0.07	0	0	Astrocyte
Gm973	4.78854	0.729	0.028	0	0	Astrocyte
Gm3764	4.74599	0.982	0.244	0	0	Astrocyte
Aldh1a1	4.69754	0.833	0.088	0	0	Astrocyte
Ndrg2	4.69525	0.947	0.136	0	0	Astrocyte
Etnppl	4.6376	0.574	0.015	0	0	Astrocyte
Slc7a10	4.57106	0.752	0.039	0	0	Astrocyte
Nwd1	4.56922	0.835	0.083	0	0	Astrocyte
Fgfr3	4.55428	0.762	0.034	0	0	Astrocyte
Lrig1	4.55115	0.892	0.102	0	0	Astrocyte
Ntsr2	4.5192	0.794	0.043	0	0	Astrocyte
Phkg1	4.46687	0.767	0.051	0	0	Astrocyte
Sparcl1	4.46381	0.968	0.214	0	0	Astrocyte
Pla2g7	4.38842	0.766	0.072	0	0	Astrocyte
B230323A14Rik	4.3228	0.646	0.027	0	0	Astrocyte
Plce1	4.30073	0.895	0.091	0	0	Astrocyte
Arhgef26	4.2997	0.796	0.067	0	0	Astrocyte
Itih3	4.29682	0.61	0.043	0	0	Astrocyte
Wdr17	4.27612	0.903	0.248	0	0	Astrocyte
A330076C08Rik	4.27414	0.528	0.012	0	0	Astrocyte
Gpc5	4.27154	0.967	0.386	0	0	Astrocyte
Rorb	4.25168	0.927	0.12	0	0	Astrocyte
Rfx4	4.21967	0.751	0.052	0	0	Astrocyte
Aqp4	4.20298	0.575	0.022	0	0	Astrocyte
Itpkb	4.16111	0.779	0.089	0	0	Astrocyte
Gli3	4.13635	0.723	0.039	0	0	Astrocyte
Gm20713	3.97611	0.898	0.164	0	0	Astrocyte
Fam20a	3.96509	0.614	0.037	0	0	Astrocyte
Gm12239	3.90981	0.762	0.149	0	0	Astrocyte
Acot11	3.90407	0.545	0.02	0	0	Astrocyte
Prex2	3.89419	0.844	0.142	0	0	Astrocyte
Mapk4	3.8665	0.887	0.163	0	0	Astrocyte
Kank1	3.83115	0.831	0.092	0	0	Astrocyte
Slc25a18	3.82352	0.576	0.033	0	0	Astrocyte
Ddo	3.79483	0.646	0.05	0	0	Astrocyte
Gm9925	3.79245	0.456	0.012	0	0	Astrocyte
F3	3.78827	0.703	0.061	0	0	Astrocyte
Pitpnc1	3.77001	0.979	0.33	0	0	Astrocyte
Eva1a	3.74731	0.452	0.009	0	0	Astrocyte
Sfxn5	3.72335	0.909	0.228	0	0	Astrocyte
Camk2g	3.71263	0.942	0.31	0	0	Astrocyte
Cables1	3.69145	0.712	0.101	0	0	Astrocyte
Lgi1	3.69055	0.848	0.191	0	0	Astrocyte
Prdm16	3.68414	0.448	0.018	0	0	Astrocyte
9430041J12Rik	3.67666	0.561	0.065	0	0	Astrocyte
Rgs20	3.65448	0.788	0.148	0	0	Astrocyte
Ccdc141	3.65146	0.678	0.045	0	0	Astrocyte
Plcb1	3.63956	0.98	0.422	0	0	Astrocyte
Arhgef4	3.59808	0.712	0.138	0	0	Astrocyte
Csgalnact1	3.59657	0.836	0.126	0	0	Astrocyte
Npas2	3.57609	0.647	0.089	0	0	Astrocyte
Plpp3	3.56744	0.89	0.173	0	0	Astrocyte
Gm31356	3.55462	0.576	0.064	0	0	Astrocyte
Egfr	3.50742	0.637	0.042	0	0	Astrocyte
Pdgfd	3.50649	0.6	0.05	0	0	Astrocyte
Ttyh1	3.49719	0.876	0.229	0	0	Astrocyte
Slco1c1	3.48978	0.446	0.013	0	0	Astrocyte
Cd38	3.48225	0.37	0.008	0	0	Astrocyte
Fads2	3.47844	0.628	0.078	0	0	Astrocyte
Gm11266	3.47734	0.507	0.037	0	0	Astrocyte
Atp1a2	3.4519	0.973	0.216	0	0	Astrocyte
Atp1b2	3.44391	0.62	0.068	0	0	Astrocyte
Gli2	3.44175	0.655	0.056	0	0	Astrocyte
Gja1	3.43358	0.511	0.032	0	0	Astrocyte
Wwc1	3.43292	0.687	0.143	0	0	Astrocyte
Ccdc190	3.42839	0.34	0.006	0	0	Astrocyte
Celrr	3.41027	0.41	0.024	0	0	Astrocyte
Tiam2	3.39013	0.693	0.106	0	0	Astrocyte
Dbx2	3.36886	0.422	0.022	0	0	Astrocyte
Rgs6	3.34694	0.926	0.244	0	0	Astrocyte
Amot	3.33831	0.418	0.033	0	0	Astrocyte
Itga6	3.33762	0.611	0.059	0	0	Astrocyte
Ttll8	3.33466	0.319	0.005	0	0	Astrocyte
Mmd2	3.33462	0.688	0.101	0	0	Astrocyte
Sh3pxd2b	3.33285	0.559	0.07	0	0	Astrocyte
Ednrb	3.32147	0.388	0.021	0	0	Astrocyte
Aldoc	3.32138	0.466	0.037	0	0	Astrocyte
Cpe	3.30017	0.878	0.338	0	0	Astrocyte
Gm9750	3.29797	0.358	0.037	0	0	Astrocyte
Grk3	3.29032	0.796	0.177	0	0	Astrocyte
Frmpd1	3.27429	0.561	0.089	0	0	Astrocyte
Psd2	3.27227	0.739	0.167	0	0	Astrocyte
Gm26703	3.2624	0.374	0.017	0	0	Astrocyte
Cbs	3.26213	0.45	0.028	0	0	Astrocyte
S1pr1	3.26002	0.39	0.015	0	0	Astrocyte
Cyp26b1	3.25694	0.269	0.011	0	0	Astrocyte
C030005K06Rik	3.24721	0.296	0.006	0	0	Astrocyte
Plcd4	3.23164	0.5	0.058	0	0	Astrocyte
Bcan	3.22887	0.836	0.184	0	0	Astrocyte
Gpld1	3.21079	0.657	0.132	0	0	Astrocyte
Lhfp	3.20826	0.866	0.147	0	0	Astrocyte
Gabrb1	3.20212	0.983	0.386	0	0	Astrocyte
Paqr6	3.19975	0.449	0.036	0	0	Astrocyte
Prkd1	3.19711	0.819	0.166	0	0	Astrocyte
Lgi4	3.19283	0.378	0.018	0	0	Astrocyte
Gm26512	3.1903	0.398	0.032	0	0	Astrocyte
Gpam	3.17833	0.634	0.104	0	0	Astrocyte
Adamts9	3.16355	0.376	0.034	0	0	Astrocyte
Myo10	3.16216	0.623	0.095	0	0	Astrocyte
Mical2	3.15882	0.798	0.171	0	0	Astrocyte
Trim9	3.15476	0.898	0.299	0	0	Astrocyte
Aldh1l1	3.14902	0.486	0.037	0	0	Astrocyte
Vcl	3.14176	0.713	0.162	0	0	Astrocyte
Acss1	3.1409	0.667	0.085	0	0	Astrocyte
Sdc4	3.13388	0.346	0.011	0	0	Astrocyte
Agt	3.12889	0.35	0.021	0	0	Astrocyte
Gm33680	3.11388	0.573	0.09	0	0	Astrocyte
Serpine2	3.10905	0.717	0.12	0	0	Astrocyte
Tom1l1	3.10394	0.457	0.051	0	0	Astrocyte
Trpm3	3.10258	0.985	0.536	0	0	Astrocyte
Ptprz1	3.09704	0.975	0.271	0	0	Astrocyte
Grin2c	3.08013	0.517	0.049	0	0	Astrocyte
Gm13266	3.06541	0.251	0.004	0	0	Astrocyte
Bcar3	3.06191	0.356	0.037	0	0	Astrocyte
Lix1	3.05621	0.355	0.043	0	0	Astrocyte
Hrh1	3.0559	0.387	0.033	0	0	Astrocyte
Glis3	3.05252	0.605	0.057	0	0	Astrocyte
Luzp2	3.03206	0.971	0.444	0	0	Astrocyte
Gm48747	3.03014	0.596	0.141	0	0	Astrocyte
Cyp2d22	3.02897	0.397	0.03	0	0	Astrocyte
Acss3	3.02841	0.481	0.031	0	0	Astrocyte
Prdx6	3.02019	0.567	0.09	0	0	Astrocyte
Farp1	3.01562	0.946	0.395	0	0	Astrocyte
Ntm	3.01471	0.994	0.526	0	0	Astrocyte
Nim1k	3.01127	0.525	0.101	0	0	Astrocyte
Mertk	3.00617	0.818	0.089	0	0	Astrocyte
Wwtr1	2.99795	0.479	0.042	0	0	Astrocyte
Mro	2.98745	0.441	0.045	0	0	Astrocyte
Gm11713	2.98194	0.394	0.056	0	0	Astrocyte
Bbox1	2.98018	0.329	0.025	0	0	Astrocyte
Tmem47	2.956	0.383	0.048	0	0	Astrocyte
Ppil6	2.94884	0.373	0.039	0	0	Astrocyte
Phka1	2.94471	0.809	0.278	0	0	Astrocyte
Sat1	2.94418	0.703	0.161	0	0	Astrocyte
Nnat	2.9333	0.573	0.195	0	0	Astrocyte
Tcf7l1	2.92462	0.529	0.052	0	0	Astrocyte
Nebl	2.91737	0.963	0.371	0	0	Astrocyte
Paqr8	2.9168	0.853	0.251	0	0	Astrocyte
Cyp2j9	2.91314	0.466	0.045	0	0	Astrocyte
Heph	2.90978	0.26	0.006	0	0	Astrocyte
Gjb6	2.90965	0.472	0.032	0	0	Astrocyte
Ptch1	2.89827	0.842	0.302	0	0	Astrocyte
Sall2	2.89365	0.362	0.037	0	0	Astrocyte
Palld	2.88002	0.341	0.042	0	0	Astrocyte
Prrx1	2.87733	0.477	0.045	0	0	Astrocyte
Tnfaip8	2.87074	0.372	0.026	0	0	Astrocyte
Slc38a3	2.87055	0.381	0.031	0	0	Astrocyte
Pbxip1	2.86868	0.407	0.034	0	0	Astrocyte
Hif3a	2.85244	0.499	0.058	0	0	Astrocyte
Id2	2.85238	0.313	0.021	0	0	Astrocyte
Adhfe1	2.842	0.392	0.038	0	0	Astrocyte
Spon1	2.83218	0.833	0.193	0	0	Astrocyte
Abcd2	2.82701	0.411	0.049	0	0	Astrocyte
Sox9	2.81914	0.258	0.008	0	0	Astrocyte
Slc7a2	2.81066	0.414	0.033	0	0	Astrocyte
Cldn10	2.80866	0.345	0.034	0	0	Astrocyte
Tprkb	2.79928	0.684	0.181	0	0	Astrocyte
Msi1	2.79013	0.376	0.053	0	0	Astrocyte
Slc27a1	2.78916	0.7	0.171	0	0	Astrocyte
Sparc	2.78495	0.537	0.067	0	0	Astrocyte
Smo	2.78461	0.388	0.031	0	0	Astrocyte
4930505G20Rik	2.77223	0.259	0.021	0	0	Astrocyte
Gdpd2	2.76361	0.337	0.043	0	0	Astrocyte
Als2cl	2.76014	0.306	0.026	0	0	Astrocyte
Aox1	2.75764	0.349	0.027	0	0	Astrocyte
Pygb	2.75575	0.688	0.183	0	0	Astrocyte
C330002G04Rik	2.75384	0.352	0.049	0	0	Astrocyte
Atl2	2.75021	0.645	0.159	0	0	Astrocyte
Cep85l	2.74851	0.877	0.329	0	0	Astrocyte
Eps8	2.74396	0.713	0.153	0	0	Astrocyte
Acsl3	2.74049	0.9	0.344	0	0	Astrocyte
Slc1a3	2.73612	0.841	0.259	0	0	Astrocyte
Vegfa	2.73393	0.622	0.146	0	0	Astrocyte
Pygm	2.72137	0.269	0.013	0	0	Astrocyte
Gpr37l1	2.71878	0.425	0.051	0	0	Astrocyte
Mpp6	2.70041	0.77	0.219	0	0	Astrocyte
Nkain4	2.69994	0.282	0.028	0	0	Astrocyte
Hdac8	2.69828	0.96	0.531	0	0	Astrocyte
Sox6	2.68511	0.932	0.119	0	0	Astrocyte
Htra1	2.68441	0.695	0.15	0	0	Astrocyte
Galnt18	2.67708	0.668	0.173	0	0	Astrocyte
Ttll3	2.66973	0.325	0.083	0	0	Astrocyte
Phyhd1	2.66647	0.528	0.084	0	0	Astrocyte
Acsl6	2.6644	0.652	0.19	0	0	Astrocyte
Abr	2.65914	0.875	0.307	0	0	Astrocyte
Bcl2	2.65536	0.635	0.177	0	0	Astrocyte
Tlcd1	2.65211	0.286	0.021	0	0	Astrocyte
Glud1	2.63277	0.762	0.263	0	0	Astrocyte
Sox1ot	2.62968	0.268	0.023	0	0	Astrocyte
Gm44257	2.62887	0.319	0.051	0	0	Astrocyte
Chst10	2.61677	0.404	0.085	0	0	Astrocyte
Pipox	2.61358	0.268	0.018	0	0	Astrocyte
Arhgef19	2.60937	0.338	0.031	0	0	Astrocyte
9630028H03Rik	2.60707	0.578	0.175	0	0	Astrocyte
Pard3b	2.59921	0.816	0.185	0	0	Astrocyte
Irak2	2.58863	0.527	0.097	0	0	Astrocyte
Mcc	2.58818	0.734	0.191	0	0	Astrocyte
Ramp1	2.57989	0.384	0.051	0	0	Astrocyte
Nrcam	2.57428	0.945	0.363	0	0	Astrocyte
4930545L23Rik	2.57144	0.307	0.076	0	0	Astrocyte
Fry	2.56827	0.974	0.609	0	0	Astrocyte
Fgd6	2.56576	0.546	0.088	0	0	Astrocyte
Dnah7b	2.55772	0.537	0.133	0	0	Astrocyte
Nxn	2.55511	0.588	0.107	0	0	Astrocyte
Ddhd1	2.54275	0.904	0.436	0	0	Astrocyte
Clu	2.53628	0.378	0.072	0	0	Astrocyte
Carmil1	2.53478	0.836	0.283	0	0	Astrocyte
Fmn2	2.53467	0.923	0.373	0	0	Astrocyte
Tril	2.5297	0.29	0.024	0	0	Astrocyte
Ppargc1a	2.52671	0.633	0.176	0	0	Astrocyte
Mras	2.52602	0.528	0.147	0	0	Astrocyte
C730002L08Rik	2.52174	0.537	0.114	0	0	Astrocyte
Apoe	2.52077	0.917	0.39	0	0	Astrocyte
Mt1	2.51208	0.382	0.06	0	0	Astrocyte
A830019P07Rik	2.49949	0.297	0.048	0	0	Astrocyte
E130114P18Rik	2.49431	0.494	0.073	0	0	Astrocyte
Plscr4	2.49413	0.299	0.039	0	0	Astrocyte
Ntrk2	2.48952	0.937	0.384	0	0	Astrocyte
Tnik	2.48099	0.978	0.592	0	0	Astrocyte
Usp53	2.47967	0.583	0.176	0	0	Astrocyte
B930095G15Rik	2.47248	0.369	0.068	0	0	Astrocyte
Pgm1	2.46919	0.495	0.134	0	0	Astrocyte
Ppara	2.46154	0.275	0.022	0	0	Astrocyte
Diaph3	2.4613	0.338	0.048	0	0	Astrocyte
Soat1	2.45626	0.449	0.088	0	0	Astrocyte
Gm12224	2.45559	0.344	0.083	0	0	Astrocyte
Tead1	2.4494	0.652	0.161	0	0	Astrocyte
Rimklb	2.44517	0.433	0.107	0	0	Astrocyte
Cyp7b1	2.44466	0.531	0.127	0	0	Astrocyte
Trps1	2.43932	0.972	0.534	0	0	Astrocyte
Jam2	2.43376	0.413	0.061	0	0	Astrocyte
Maob	2.42942	0.263	0.028	0	0	Astrocyte
Slc24a4	2.42933	0.268	0.05	0	0	Astrocyte
Gm29683	2.42777	0.34	0.073	0	0	Astrocyte
Mtss2	2.4255	0.646	0.177	0	0	Astrocyte
Clybl	2.42339	0.524	0.135	0	0	Astrocyte
Fstl1	2.41863	0.369	0.075	0	0	Astrocyte
Fut9	2.41104	0.857	0.332	0	0	Astrocyte
Alpk1	2.40502	0.264	0.024	0	0	Astrocyte
Rhoq	2.40464	0.682	0.212	0	0	Astrocyte
Gria1	2.40431	0.794	0.313	0	0	Astrocyte
Gm47423	2.40265	0.306	0.073	0	0	Astrocyte
Tnfrsf19	2.40251	0.346	0.057	0	0	Astrocyte
Gm40578	2.39727	0.673	0.159	0	0	Astrocyte
Notch1	2.39585	0.328	0.032	0	0	Astrocyte
Map2k6	2.38452	0.524	0.139	0	0	Astrocyte
Ahcyl1	2.38313	0.866	0.401	0	0	Astrocyte
Sema4a	2.38306	0.355	0.078	0	0	Astrocyte
4932438H23Rik	2.38036	0.282	0.034	0	0	Astrocyte
Slc22a4	2.37804	0.377	0.079	0	0	Astrocyte
Tagln3	2.36265	0.302	0.062	0	0	Astrocyte
Pard3bos1	2.35116	0.333	0.053	0	0	Astrocyte
Rab34	2.35082	0.344	0.072	0	0	Astrocyte
Angpt1	2.33698	0.408	0.08	0	0	Astrocyte
Gsdme	2.33624	0.622	0.214	0	0	Astrocyte
Etv4	2.33622	0.341	0.048	0	0	Astrocyte
Rapgef3	2.33349	0.615	0.148	0	0	Astrocyte
Prodh	2.33042	0.403	0.087	0	0	Astrocyte
Sox5	2.32971	0.899	0.2	0	0	Astrocyte
Gm14858	2.32711	0.592	0.192	0	0	Astrocyte
Gabrg1	2.32576	0.381	0.087	0	0	Astrocyte
Boc	2.32468	0.328	0.046	0	0	Astrocyte
Trmt9b	2.31794	0.474	0.096	0	0	Astrocyte
Npas3	2.31727	0.998	0.815	0	0	Astrocyte
Fat3	2.31404	0.918	0.333	0	0	Astrocyte
Sorcs2	2.31173	0.555	0.16	0	0	Astrocyte
Vav3	2.31027	0.595	0.173	0	0	Astrocyte
Utrn	2.30906	0.846	0.219	0	0	Astrocyte
Caskin1	2.30752	0.594	0.196	0	0	Astrocyte
Pde9a	2.30177	0.358	0.09	0	0	Astrocyte
Msi2	2.30165	0.982	0.648	0	0	Astrocyte
Abhd3	2.29553	0.377	0.088	0	0	Astrocyte
Yap1	2.28787	0.277	0.028	0	0	Astrocyte
Plod2	2.2857	0.276	0.042	0	0	Astrocyte
Tmem164	2.28555	0.658	0.197	0	0	Astrocyte
Lonrf3	2.28057	0.286	0.05	0	0	Astrocyte
Asrgl1	2.27708	0.686	0.202	0	0	Astrocyte
Ghr	2.268	0.69	0.197	0	0	Astrocyte
Cpq	2.26533	0.737	0.19	0	0	Astrocyte
Utp14b	2.26347	0.47	0.11	0	0	Astrocyte
Rnf182	2.26246	0.354	0.076	0	0	Astrocyte
Ddah1	2.25914	0.4	0.106	0	0	Astrocyte
Mir9-3hg	2.2539	0.68	0.158	0	0	Astrocyte
Gna13	2.24899	0.51	0.126	0	0	Astrocyte
Agl	2.24874	0.586	0.197	0	0	Astrocyte
Smox	2.2481	0.488	0.111	0	0	Astrocyte
Tmem44	2.24486	0.309	0.066	0	0	Astrocyte
Stk32a	2.23922	0.303	0.073	0	0	Astrocyte
Gm15601	2.2302	0.285	0.047	0	0	Astrocyte
Pld2	2.20887	0.325	0.057	0	0	Astrocyte
Arrb1	2.20312	0.543	0.185	0	0	Astrocyte
Gm41492	2.20291	0.299	0.038	0	0	Astrocyte
Pfkp	2.18278	0.587	0.248	0	0	Astrocyte
Kcnn2	2.17499	0.789	0.288	0	0	Astrocyte
Sash1	2.17157	0.922	0.459	0	0	Astrocyte
Mt3	2.16384	0.255	0.044	0	0	Astrocyte
Dzip1l	2.15598	0.305	0.076	0	0	Astrocyte
Ccdc88c	2.14798	0.388	0.099	0	0	Astrocyte
Zfp641	2.12566	0.341	0.1	0	0	Astrocyte
Pfkm	2.12258	0.41	0.129	0	0	Astrocyte
Gk	2.11184	0.516	0.172	0	0	Astrocyte
Kcnn3	2.11016	0.39	0.118	0	0	Astrocyte
Eno1	2.11007	0.338	0.089	0	0	Astrocyte
Cst3	2.10502	0.616	0.163	0	0	Astrocyte
Fam184a	2.09367	0.674	0.289	0	0	Astrocyte
Nrxn1	2.09019	0.989	0.696	0	0	Astrocyte
Tiparp	2.0897	0.31	0.064	0	0	Astrocyte
Pnpla7	2.0872	0.607	0.172	0	0	Astrocyte
Slc6a1	2.07032	0.85	0.396	0	0	Astrocyte
Aifm3	2.06147	0.542	0.174	0	0	Astrocyte
Ctnnd2	2.05802	0.993	0.68	0	0	Astrocyte
Slc41a1	2.05681	0.289	0.052	0	0	Astrocyte
Thrb	2.05562	0.803	0.323	0	0	Astrocyte
Gulp1	2.04449	0.481	0.096	0	0	Astrocyte
Arhgap42	2.03743	0.506	0.108	0	0	Astrocyte
Trib2	2.03718	0.263	0.051	0	0	Astrocyte
Ckb	2.03159	0.712	0.298	0	0	Astrocyte
Sugct	2.02641	0.399	0.098	0	0	Astrocyte
Phf21b	2.01493	0.255	0.048	0	0	Astrocyte
Hacd2	2.01453	0.61	0.249	0	0	Astrocyte
Epas1	2.01435	0.385	0.065	0	0	Astrocyte
Abat	2.01338	0.611	0.243	0	0	Astrocyte
Rora	2.01095	0.997	0.643	0	0	Astrocyte
Lsamp	2.00733	0.997	0.852	0	0	Astrocyte
Dgkb	2.007	0.949	0.38	0	0	Astrocyte
Rgma	2.00244	0.644	0.215	0	0	Astrocyte
Ttyh3	1.99785	0.304	0.091	0	0	Astrocyte
Adcyap1r1	1.99225	0.383	0.133	0	0	Astrocyte
Snta1	1.99173	0.444	0.148	0	0	Astrocyte
Per3	1.98384	0.469	0.158	0	0	Astrocyte
Fads1	1.98372	0.359	0.11	0	0	Astrocyte
4930570B17Rik	1.98313	0.419	0.154	0	0	Astrocyte
Slc20a1	1.97974	0.412	0.143	0	0	Astrocyte
Gm17114	1.9688	0.273	0.07	0	0	Astrocyte
Slc15a2	1.96774	0.378	0.089	0	0	Astrocyte
Maml2	1.96065	0.926	0.384	0	0	Astrocyte
Lpp	1.95738	0.734	0.266	0	0	Astrocyte
Dtx1	1.95383	0.27	0.081	0	0	Astrocyte
Itpr2	1.94819	0.699	0.167	0	0	Astrocyte
Shroom4	1.94557	0.303	0.071	0	0	Astrocyte
Sec14l2	1.94262	0.255	0.058	0	0	Astrocyte
Lrp1	1.94252	0.723	0.288	0	0	Astrocyte
Tcf7l2	1.93792	0.791	0.244	0	0	Astrocyte
Il15ra	1.93461	0.253	0.059	0	0	Astrocyte
Dtna	1.9206	0.977	0.734	0	0	Astrocyte
Adcy8	1.91721	0.665	0.247	0	0	Astrocyte
Raver2	1.91666	0.291	0.09	0	0	Astrocyte
Appl2	1.90927	0.874	0.458	0	0	Astrocyte
Adcy2	1.90882	0.674	0.204	0	0	Astrocyte
Nckap5	1.90603	0.783	0.286	0	0	Astrocyte
Gabbr2	1.90154	0.718	0.324	0	0	Astrocyte
Shc3	1.90052	0.511	0.185	0	0	Astrocyte
Mfhas1	1.89932	0.482	0.196	0	0	Astrocyte
Elmo2	1.89878	0.48	0.166	0	0	Astrocyte
Dpf3	1.89444	0.549	0.158	0	0	Astrocyte
Gm5089	1.89082	0.267	0.081	0	0	Astrocyte
Sumo1	1.88371	0.655	0.306	0	0	Astrocyte
Adgrg1	1.87444	0.265	0.061	0	0	Astrocyte
Timp4	1.87151	0.33	0.111	0	0	Astrocyte
Rreb1	1.86591	0.599	0.123	0	0	Astrocyte
Macf1	1.85599	0.996	0.878	0	0	Astrocyte
Adk	1.84818	0.883	0.53	0	0	Astrocyte
Igdcc4	1.8454	0.377	0.148	0	0	Astrocyte
Kifc3	1.84265	0.38	0.123	0	0	Astrocyte
Me1	1.84147	0.392	0.162	0	0	Astrocyte
Sorbs1	1.83805	0.826	0.433	0	0	Astrocyte
Trak1	1.83644	0.578	0.237	0	0	Astrocyte
Cecr2	1.8336	0.44	0.113	0	0	Astrocyte
Cap2	1.83336	0.493	0.188	0	0	Astrocyte
Mboat2	1.83132	0.767	0.38	0	0	Astrocyte
Syne1	1.82972	0.972	0.543	0	0	Astrocyte
Tpd52l1	1.82596	0.257	0.087	0	0	Astrocyte
Actr3b	1.82488	0.378	0.161	0	0	Astrocyte
Znrf3	1.82457	0.701	0.296	0	0	Astrocyte
Arhgef10l	1.82443	0.421	0.163	0	0	Astrocyte
Antxr1	1.82224	0.564	0.195	0	0	Astrocyte
Pigs	1.82021	0.294	0.086	0	0	Astrocyte
Chpt1	1.80828	0.618	0.274	0	0	Astrocyte
Adra1a	1.80791	0.292	0.092	0	0	Astrocyte
Mir99ahg	1.80259	0.992	0.779	0	0	Astrocyte
Dlg5	1.80217	0.478	0.201	0	0	Astrocyte
Gm15520	1.79931	0.279	0.106	0	0	Astrocyte
Pitpnm2	1.79663	0.436	0.168	0	0	Astrocyte
Notch3	1.78348	0.319	0.084	0	0	Astrocyte
Pde7b	1.78162	0.746	0.249	0	0	Astrocyte
Zfp36l1	1.77941	0.251	0.044	0	0	Astrocyte
Sdc2	1.77712	0.454	0.168	0	0	Astrocyte
Stambpl1	1.76928	0.373	0.144	0	0	Astrocyte
Zfp521	1.76042	0.715	0.228	0	0	Astrocyte
Csdc2	1.74811	0.272	0.1	0	0	Astrocyte
Itsn1	1.74784	0.767	0.398	0	0	Astrocyte
Etv5	1.74296	0.379	0.107	0	0	Astrocyte
Gabra4	1.73322	0.271	0.095	0	0	Astrocyte
Pcx	1.73214	0.529	0.224	0	0	Astrocyte
Gramd3	1.73156	0.643	0.211	0	0	Astrocyte
Gm15283	1.72843	0.453	0.186	0	0	Astrocyte
Prxl2a	1.72718	0.26	0.08	0	0	Astrocyte
2310022B05Rik	1.71363	0.341	0.095	0	0	Astrocyte
Gm31224	1.71268	0.35	0.128	0	0	Astrocyte
Kctd5	1.70997	0.253	0.077	0	0	Astrocyte
Sycp3	1.70957	0.331	0.132	0	0	Astrocyte
Rftn2	1.70806	0.411	0.115	0	0	Astrocyte
Mgll	1.70779	0.388	0.143	0	0	Astrocyte
Fam228b	1.70611	0.643	0.268	0	0	Astrocyte
Hif1a	1.70226	0.462	0.18	0	0	Astrocyte
Zfp423	1.69202	0.514	0.217	0	0	Astrocyte
Dab2	1.69097	0.336	0.053	0	0	Astrocyte
Wasf3	1.6844	0.675	0.336	0	0	Astrocyte
Gm26618	1.68246	0.405	0.153	0	0	Astrocyte
Phyhipl	1.68083	0.722	0.339	0	0	Astrocyte
Klf12	1.6773	0.892	0.405	0	0	Astrocyte
Camk2n1	1.67337	0.26	0.077	0	0	Astrocyte
Gm37679	1.67113	0.461	0.211	0	0	Astrocyte
Ldhb	1.67062	0.349	0.134	0	0	Astrocyte
Ppp2r2b	1.66964	0.883	0.393	0	0	Astrocyte
Ttc23	1.66612	0.381	0.103	0	0	Astrocyte
Tmc7	1.66138	0.561	0.209	0	0	Astrocyte
Zhx3	1.6601	0.744	0.415	0	0	Astrocyte
Spire1	1.64884	0.814	0.474	0	0	Astrocyte
Tox	1.64673	0.689	0.242	0	0	Astrocyte
Kcnd2	1.64151	0.968	0.523	0	0	Astrocyte
Notch2	1.63824	0.388	0.081	0	0	Astrocyte
Arhgap5	1.62567	0.883	0.543	0	0	Astrocyte
Pbx1	1.6224	0.951	0.547	0	0	Astrocyte
Igsf8	1.61504	0.473	0.183	0	0	Astrocyte
Plxnb1	1.61321	0.413	0.126	0	0	Astrocyte
Zeb1	1.6084	0.898	0.415	0	0	Astrocyte
C130071C03Rik	1.60458	0.81	0.441	0	0	Astrocyte
Ripor2	1.60202	0.402	0.169	0	0	Astrocyte
Cntfr	1.60091	0.41	0.158	0	0	Astrocyte
Cntn1	1.59814	0.906	0.455	0	0	Astrocyte
Gm35188	1.59619	0.898	0.592	0	0	Astrocyte
Arhgef12	1.59051	0.89	0.587	0	0	Astrocyte
Gm21798	1.58961	0.412	0.183	0	0	Astrocyte
Cyp2j6	1.58776	0.391	0.114	0	0	Astrocyte
Adgrb3	1.58708	0.996	0.726	0	0	Astrocyte
Ocrl	1.57839	0.616	0.324	0	0	Astrocyte
Zhx2	1.57803	0.547	0.223	0	0	Astrocyte
Nfia	1.57032	0.985	0.738	0	0	Astrocyte
Gpd2	1.55751	0.604	0.262	0	0	Astrocyte
Fgfr1	1.55299	0.423	0.171	0	0	Astrocyte
Rgl1	1.543	0.448	0.21	0	0	Astrocyte
Chl1	1.54052	0.622	0.285	0	0	Astrocyte
Gm29514	1.53564	0.343	0.163	0	0	Astrocyte
Astn1	1.52947	0.747	0.337	0	0	Astrocyte
Stox2	1.52784	0.905	0.637	0	0	Astrocyte
Scg3	1.52456	0.348	0.153	0	0	Astrocyte
Gm48321	1.52423	0.287	0.124	0	0	Astrocyte
Fam228a	1.52401	0.288	0.1	0	0	Astrocyte
Ivd	1.5226	0.538	0.253	0	0	Astrocyte
Cs	1.51501	0.418	0.191	0	0	Astrocyte
Arhgap26	1.51499	0.727	0.321	0	0	Astrocyte
Tspan7	1.50943	0.686	0.432	0	0	Astrocyte
L3mbtl3	1.49271	0.302	0.133	0	0	Astrocyte
Cpeb4	1.47708	0.708	0.436	0	0	Astrocyte
Slc6a9	1.47231	0.554	0.232	0	0	Astrocyte
Agpat5	1.46528	0.428	0.204	0	0	Astrocyte
Abi1	1.46504	0.751	0.439	0	0	Astrocyte
Xpr1	1.45817	0.665	0.361	0	0	Astrocyte
Kcnip3	1.45141	0.553	0.186	0	0	Astrocyte
Fhit	1.44817	0.618	0.313	0	0	Astrocyte
Epb41l5	1.44678	0.256	0.111	0	0	Astrocyte
Gm11146	1.44261	0.256	0.101	0	0	Astrocyte
Kcnt1	1.43501	0.56	0.269	0	0	Astrocyte
Adgrl1	1.43415	0.468	0.235	0	0	Astrocyte
Lifr	1.43134	0.547	0.238	0	0	Astrocyte
Nol4	1.42615	0.702	0.336	0	0	Astrocyte
Limk2	1.42334	0.55	0.298	0	0	Astrocyte
1110019D14Rik	1.41155	0.358	0.153	0	0	Astrocyte
Dok5	1.41044	0.253	0.123	0	0	Astrocyte
Chd9	1.40879	0.927	0.664	0	0	Astrocyte
Zswim5	1.40863	0.453	0.234	0	0	Astrocyte
Ccdc24	1.40834	0.334	0.118	0	0	Astrocyte
Gm20646	1.4066	0.288	0.115	0	0	Astrocyte
Adgra1	1.40466	0.254	0.126	0	0	Astrocyte
Zfp516	1.40429	0.269	0.107	0	0	Astrocyte
Adgrl3	1.39913	0.984	0.675	0	0	Astrocyte
Fgd4	1.39791	0.553	0.288	0	0	Astrocyte
Mid2	1.39607	0.252	0.126	0	0	Astrocyte
Rarb	1.39374	0.274	0.099	0	0	Astrocyte
Lama2	1.39206	0.833	0.371	0	0	Astrocyte
Slc7a11	1.39137	0.394	0.045	0	0	Astrocyte
Mgat4c	1.38545	0.909	0.364	0	0	Astrocyte
Prelid3a	1.38495	0.275	0.137	0	0	Astrocyte
Pcdh7	1.37835	0.952	0.495	0	0	Astrocyte
Klhl5	1.37422	0.44	0.192	0	0	Astrocyte
9330188P03Rik	1.37375	0.307	0.089	0	0	Astrocyte
Ptpn13	1.37107	0.459	0.139	0	0	Astrocyte
Phkb	1.367	0.769	0.462	0	0	Astrocyte
Hdhd5	1.36256	0.308	0.137	0	0	Astrocyte
Tulp3	1.36098	0.504	0.264	0	0	Astrocyte
Dmd	1.35198	0.966	0.641	0	0	Astrocyte
Dock4	1.34957	0.942	0.689	0	0	Astrocyte
Nadk2	1.34766	0.349	0.124	0	0	Astrocyte
Rasa2	1.33914	0.472	0.264	0	0	Astrocyte
Xylt1	1.33894	0.826	0.284	0	0	Astrocyte
Itgb8	1.33879	0.536	0.244	0	0	Astrocyte
Lncppara	1.33765	0.6	0.316	0	0	Astrocyte
Cacng8	1.33694	0.271	0.143	0	0	Astrocyte
Son	1.33528	0.983	0.87	0	0	Astrocyte
Dagla	1.33472	0.25	0.123	0	0	Astrocyte
Hlf	1.33444	0.333	0.114	0	0	Astrocyte
Grina	1.33183	0.41	0.215	0	0	Astrocyte
Gtf2ird1	1.33117	0.5	0.281	0	0	Astrocyte
Abhd14b	1.3241	0.378	0.172	0	0	Astrocyte
Idh1	1.32102	0.254	0.087	0	0	Astrocyte
Washc2	1.32086	0.52	0.28	0	0	Astrocyte
Pfkfb3	1.31977	0.253	0.101	0	0	Astrocyte
Ablim1	1.31628	0.709	0.314	0	0	Astrocyte
Gm26827	1.31424	0.265	0.13	0	0	Astrocyte
Hivep3	1.31293	0.786	0.469	0	0	Astrocyte
Timp3	1.31032	0.531	0.273	0	0	Astrocyte
Nfib	1.30887	0.922	0.542	0	0	Astrocyte
March3	1.30653	0.324	0.149	0	0	Astrocyte
Gm45847	1.30431	0.309	0.16	0	0	Astrocyte
Tle4	1.30369	0.61	0.334	0	0	Astrocyte
Asap2	1.30308	0.618	0.361	0	0	Astrocyte
2210408F21Rik	1.30196	0.511	0.282	0	0	Astrocyte
4930517O19Rik	1.30102	0.476	0.244	0	0	Astrocyte
Apba2	1.30046	0.581	0.307	0	0	Astrocyte
Pdlim5	1.29865	0.458	0.178	0	0	Astrocyte
Sdk2	1.29613	0.373	0.182	0	0	Astrocyte
Tox2	1.29443	0.271	0.145	0	0	Astrocyte
Pfkfb4	1.29406	0.315	0.159	0	0	Astrocyte
St3gal4	1.29246	0.652	0.329	0	0	Astrocyte
Pank1	1.29183	0.26	0.143	0	0	Astrocyte
Tns1	1.28	0.302	0.084	0	0	Astrocyte
Abca1	1.27865	0.547	0.229	0	0	Astrocyte
Aff1	1.27727	0.406	0.168	0	0	Astrocyte
Gm44151	1.27701	0.364	0.199	0	0	Astrocyte
Cry2	1.27038	0.42	0.217	0	0	Astrocyte
A830082K12Rik	1.2642	0.3	0.136	0	0	Astrocyte
Fam49a	1.26147	0.316	0.154	0	0	Astrocyte
Ntn1	1.26088	0.317	0.086	0	0	Astrocyte
Syn2	1.2552	0.701	0.345	0	0	Astrocyte
Gabra2	1.25432	0.455	0.25	0	0	Astrocyte
Cachd1	1.25252	0.573	0.286	0	0	Astrocyte
Ppp1r14c	1.25175	0.332	0.188	0	0	Astrocyte
Ston2	1.25078	0.565	0.255	0	0	Astrocyte
Atp2a2	1.24069	0.651	0.396	0	0	Astrocyte
Plekha7	1.23294	0.262	0.156	0	0	Astrocyte
Snrk	1.23128	0.388	0.201	0	0	Astrocyte
Esrrg	1.23108	0.616	0.294	0	0	Astrocyte
Dusp22	1.22719	0.253	0.127	0	0	Astrocyte
Fam234b	1.22518	0.294	0.131	0	0	Astrocyte
Plcb4	1.22209	0.773	0.395	0	0	Astrocyte
Myrip	1.2195	0.324	0.189	0	0	Astrocyte
Bcor	1.21828	0.252	0.116	0	0	Astrocyte
9530026P05Rik	1.21492	0.475	0.14	0	0	Astrocyte
Nphp3	1.21355	0.347	0.177	0	0	Astrocyte
Tpcn1	1.21083	0.286	0.128	0	0	Astrocyte
Rab30	1.20009	0.616	0.362	0	0	Astrocyte
Cspg5	1.19916	0.406	0.199	0	0	Astrocyte
Gpm6a	1.19788	0.672	0.366	0	0	Astrocyte
Mfn1	1.19648	0.685	0.44	0	0	Astrocyte
Capn2	1.19615	0.398	0.214	0	0	Astrocyte
Shisa9	1.1932	0.588	0.276	0	0	Astrocyte
Adamts20	1.19071	0.299	0.16	0	0	Astrocyte
Galnt10	1.17978	0.328	0.162	0	0	Astrocyte
Aco2	1.17888	0.594	0.367	0	0	Astrocyte
0610043K17Rik	1.17863	0.266	0.134	0	0	Astrocyte
Cbx5	1.17634	0.503	0.284	0	0	Astrocyte
Tspan9	1.17405	0.624	0.262	0	0	Astrocyte
Nr3c2	1.17376	0.831	0.52	0	0	Astrocyte
Ahdc1	1.17055	0.313	0.169	0	0	Astrocyte
Cnn3	1.16973	0.27	0.104	0	0	Astrocyte
Srgap1	1.16961	0.832	0.508	0	0	Astrocyte
Pts	1.1674	0.256	0.108	0	0	Astrocyte
Pcdh10	1.16164	0.413	0.231	0	0	Astrocyte
Rcn2	1.16055	0.327	0.185	0	0	Astrocyte
Eps15	1.15985	0.778	0.479	0	0	Astrocyte
Bmpr1a	1.15652	0.562	0.323	0	0	Astrocyte
Sorl1	1.15634	0.57	0.322	0	0	Astrocyte
Pcgf5	1.15403	0.389	0.227	0	0	Astrocyte
Sycp2	1.15377	0.443	0.248	0	0	Astrocyte
Aldh7a1	1.15278	0.292	0.155	0	0	Astrocyte
2810403D21Rik	1.15267	0.277	0.118	0	0	Astrocyte
Asph	1.15004	0.434	0.234	0	0	Astrocyte
Enah	1.14849	0.809	0.525	0	0	Astrocyte
Rnf24	1.14571	0.274	0.166	0	0	Astrocyte
Kctd1	1.14383	0.333	0.191	0	0	Astrocyte
Trp53bp2	1.14115	0.515	0.238	0	0	Astrocyte
Desi2	1.13663	0.624	0.387	0	0	Astrocyte
Pantr2	1.13477	0.268	0.109	0	0	Astrocyte
D130040H23Rik	1.13289	0.441	0.259	0	0	Astrocyte
Wsb1	1.12268	0.555	0.334	0	0	Astrocyte
Ptar1	1.12209	0.317	0.161	0	0	Astrocyte
Smad3	1.11193	0.261	0.1	0	0	Astrocyte
Ncoa1	1.10841	0.857	0.63	0	0	Astrocyte
Garem1	1.10739	0.482	0.292	0	0	Astrocyte
Atp2b2	1.10404	0.673	0.344	0	0	Astrocyte
Wwc2	1.09441	0.395	0.207	0	0	Astrocyte
Cpped1	1.08888	0.325	0.163	0	0	Astrocyte
Crtc3	1.08883	0.538	0.338	0	0	Astrocyte
Cyfip1	1.0819	0.533	0.304	0	0	Astrocyte
Ptpn4	1.07824	0.685	0.427	0	0	Astrocyte
Polr3h	1.07299	0.342	0.203	0	0	Astrocyte
Gpt2	1.07253	0.33	0.165	0	0	Astrocyte
Gramd4	1.0566	0.275	0.161	0	0	Astrocyte
Mdga2	1.05194	0.986	0.916	0	0	Astrocyte
Mapk10	1.05093	0.836	0.491	0	0	Astrocyte
Dhtkd1	1.04898	0.266	0.157	0	0	Astrocyte
Ccdc85a	1.04583	0.651	0.331	0	0	Astrocyte
Hivep1	1.04433	0.293	0.16	0	0	Astrocyte
Adgrb1	1.04385	0.424	0.262	0	0	Astrocyte
4930402H24Rik	1.04026	0.957	0.812	0	0	Astrocyte
Macrod1	1.03868	0.369	0.23	0	0	Astrocyte
Mir124-2hg	1.03259	0.294	0.18	0	0	Astrocyte
Ssbp2	1.03075	0.758	0.469	0	0	Astrocyte
Zfpm2	1.02968	0.809	0.356	0	0	Astrocyte
Msmo1	1.02509	0.362	0.201	0	0	Astrocyte
Sertad2	1.025	0.401	0.232	0	0	Astrocyte
Dock7	1.0242	0.511	0.297	0	0	Astrocyte
5031425E22Rik	1.02202	0.609	0.406	0	0	Astrocyte
Pid1	1.01943	0.71	0.345	0	0	Astrocyte
Nrp1	1.01316	0.414	0.175	0	0	Astrocyte
Kidins220	1.01313	0.843	0.638	0	0	Astrocyte
Crlf3	1.00591	0.418	0.229	0	0	Astrocyte
Ppp2r5a	1.00159	0.539	0.27	0	0	Astrocyte
B3galt2	0.999139	0.289	0.17	0	0	Astrocyte
Arntl	0.996558	0.318	0.189	0	0	Astrocyte
Gpcpd1	0.989439	0.51	0.296	0	0	Astrocyte
Ifrd1	0.981544	0.321	0.187	0	0	Astrocyte
Flrt2	0.98093	0.393	0.187	0	0	Astrocyte
Asap1	0.976852	0.787	0.539	0	0	Astrocyte
Nfyc	0.975771	0.545	0.356	0	0	Astrocyte
Fermt2	0.975247	0.581	0.366	0	0	Astrocyte
Cc2d2a	0.974989	0.442	0.268	0	0	Astrocyte
Camk1d	0.973326	0.651	0.409	0	0	Astrocyte
Luzp1	0.97315	0.406	0.253	0	0	Astrocyte
Peli2	0.971296	0.49	0.269	0	0	Astrocyte
Jak1	0.970422	0.408	0.249	0	0	Astrocyte
Etv6	0.966767	0.527	0.276	0	0	Astrocyte
Hnrnpa2b1	0.959586	0.895	0.738	0	0	Astrocyte
P4ha1	0.957431	0.394	0.229	0	0	Astrocyte
Nt5c2	0.956328	0.594	0.398	0	0	Astrocyte
Chd4	0.95293	0.616	0.413	0	0	Astrocyte
Klhl32	0.95245	0.526	0.317	0	0	Astrocyte
Snx25	0.947623	0.386	0.228	0	0	Astrocyte
Ugp2	0.946021	0.444	0.261	0	0	Astrocyte
Nfkb1	0.946002	0.517	0.335	0	0	Astrocyte
Foxo1	0.945557	0.316	0.161	0	0	Astrocyte
Erbb4	0.944301	0.97	0.795	0	0	Astrocyte
Shroom2	0.93947	0.363	0.185	0	0	Astrocyte
Rfx3	0.936074	0.728	0.491	0	0	Astrocyte
Klf9	0.934861	0.497	0.281	0	0	Astrocyte
Fndc3b	0.93173	0.432	0.252	0	0	Astrocyte
Frmd4a	0.931273	0.952	0.647	0	0	Astrocyte
Ap3m1	0.931109	0.383	0.245	0	0	Astrocyte
Dapk1	0.931068	0.4	0.226	0	0	Astrocyte
Osbpl9	0.929105	0.735	0.48	0	0	Astrocyte
Galnt1	0.927399	0.509	0.343	0	0	Astrocyte
Sesn3	0.926731	0.37	0.254	0	0	Astrocyte
Kdm3a	0.926529	0.424	0.247	0	0	Astrocyte
Zfp438	0.924688	0.409	0.224	0	0	Astrocyte
Ttc28	0.919247	0.639	0.414	0	0	Astrocyte
Kcnj10	0.918405	0.482	0.255	0	0	Astrocyte
Ctso	0.91779	0.346	0.155	0	0	Astrocyte
Ryk	0.917623	0.395	0.258	0	0	Astrocyte
Itpr1	0.915914	0.526	0.282	0	0	Astrocyte
Dclk1	0.913907	0.725	0.425	0	0	Astrocyte
Eif5	0.90762	0.352	0.214	0	0	Astrocyte
Stxbp4	0.902007	0.357	0.233	0	0	Astrocyte
Zmiz1	0.901581	0.589	0.373	0	0	Astrocyte
Dtx3	0.90106	0.38	0.243	0	0	Astrocyte
Abl2	0.897709	0.538	0.365	0	0	Astrocyte
Zbtb20	0.896045	0.995	0.955	0	0	Astrocyte
Smurf1	0.89134	0.354	0.23	0	0	Astrocyte
Itgb5	0.890606	0.299	0.093	0	0	Astrocyte
Cadm2	0.88923	0.99	0.918	0	0	Astrocyte
Ptprg	0.888522	0.782	0.388	0	0	Astrocyte
Grk4	0.888011	0.304	0.173	0	0	Astrocyte
Abcd3	0.882996	0.327	0.205	0	0	Astrocyte
Acss2	0.882915	0.475	0.35	0	0	Astrocyte
Fgf1	0.882144	0.571	0.344	0	0	Astrocyte
Pip4p2	0.880142	0.343	0.224	0	0	Astrocyte
Tsc22d4	0.878521	0.481	0.279	0	0	Astrocyte
Prdm5	0.877041	0.4	0.201	0	0	Astrocyte
Dclk2	0.875735	0.441	0.299	0	0	Astrocyte
Nacc2	0.866483	0.257	0.142	0	0	Astrocyte
Hacd3	0.865717	0.398	0.274	0	0	Astrocyte
Ccdc58	0.860472	0.33	0.207	0	0	Astrocyte
Echdc1	0.857945	0.318	0.192	0	0	Astrocyte
Prr16	0.8563	0.463	0.249	0	0	Astrocyte
Rabep1	0.856126	0.684	0.52	0	0	Astrocyte
Ccnd3	0.851883	0.417	0.17	0	0	Astrocyte
B3galt1	0.847067	0.955	0.829	0	0	Astrocyte
Grin3a	0.846094	0.442	0.256	0	0	Astrocyte
Spred1	0.84355	0.613	0.419	0	0	Astrocyte
Eya1	0.842449	0.257	0.074	0	0	Astrocyte
Ptprm	0.84106	0.751	0.439	0	0	Astrocyte
Gm20732	0.840706	0.329	0.194	0	0	Astrocyte
Lpcat3	0.835138	0.338	0.203	0	0	Astrocyte
Xpo1	0.834863	0.478	0.338	0	0	Astrocyte
Camk2d	0.834082	0.695	0.41	0	0	Astrocyte
Vezf1	0.830681	0.297	0.171	0	0	Astrocyte
Zfp277	0.825829	0.38	0.232	0	0	Astrocyte
Sirpa	0.823831	0.254	0.13	0	0	Astrocyte
St5	0.820665	0.429	0.251	0	0	Astrocyte
Spred2	0.81572	0.462	0.311	0	0	Astrocyte
Idh3b	0.814927	0.415	0.293	0	0	Astrocyte
Rab8b	0.810921	0.35	0.225	0	0	Astrocyte
Pnisr	0.807787	0.933	0.809	0	0	Astrocyte
Prex1	0.804591	0.485	0.261	0	0	Astrocyte
Atp13a5	0.804095	0.327	0.029	0	0	Astrocyte
Gm16759	0.799882	0.477	0.288	0	0	Astrocyte
Acer3	0.799026	0.42	0.293	0	0	Astrocyte
Fam214a	0.796889	0.572	0.401	0	0	Astrocyte
Gm4876	0.796134	0.344	0.143	0	0	Astrocyte
Phf21a	0.796118	0.841	0.666	0	0	Astrocyte
Nr1d2	0.787159	0.421	0.288	0	0	Astrocyte
Crim1	0.776541	0.487	0.315	0	0	Astrocyte
Ahcyl2	0.773362	0.669	0.464	0	0	Astrocyte
Prnp	0.771462	0.385	0.244	0	0	Astrocyte
Rrbp1	0.771416	0.509	0.31	0	0	Astrocyte
D030068K23Rik	0.771315	0.331	0.177	0	0	Astrocyte
Tor1aip1	0.7681	0.396	0.23	0	0	Astrocyte
Ntrk3	0.762527	0.786	0.385	0	0	Astrocyte
Kmt2c	0.76151	0.838	0.708	0	0	Astrocyte
Kirrel3	0.759076	0.954	0.649	0	0	Astrocyte
Grid2	0.753307	0.978	0.887	0	0	Astrocyte
Rgs7bp	0.752497	0.457	0.302	0	0	Astrocyte
Ubr5	0.752429	0.673	0.514	0	0	Astrocyte
5031439G07Rik	0.751506	0.797	0.645	0	0	Astrocyte
Hdac4	0.7515	0.45	0.326	0	0	Astrocyte
Il18	0.749262	0.491	0.277	0	0	Astrocyte
Meis2	0.747242	0.396	0.166	0	0	Astrocyte
Gria2	0.744771	0.836	0.54	0	0	Astrocyte
Sobp	0.744708	0.591	0.391	0	0	Astrocyte
Tet2	0.73947	0.437	0.309	0	0	Astrocyte
Nrf1	0.734098	0.564	0.421	0	0	Astrocyte
Chka	0.723289	0.602	0.451	0	0	Astrocyte
Dido1	0.719303	0.465	0.338	0	0	Astrocyte
Cdh20	0.716618	0.934	0.682	0	0	Astrocyte
Tef	0.710234	0.462	0.334	0	0	Astrocyte
Meis1	0.709107	0.618	0.394	0	0	Astrocyte
Chchd3	0.706867	0.645	0.497	0	0	Astrocyte
Fyn	0.702605	0.64	0.458	0	0	Astrocyte
Hepacam	0.697377	0.703	0.401	0	0	Astrocyte
Dlgap1	0.695017	0.935	0.456	0	0	Astrocyte
Cuedc1	0.693295	0.593	0.45	0	0	Astrocyte
Zcchc24	0.690484	0.485	0.268	0	0	Astrocyte
Gabbr1	0.686511	0.641	0.517	0	0	Astrocyte
Tcf25	0.686365	0.716	0.577	0	0	Astrocyte
Dennd2a	0.684435	0.406	0.262	0	0	Astrocyte
Phactr3	0.676733	0.74	0.548	0	0	Astrocyte
Skap2	0.676057	0.518	0.305	0	0	Astrocyte
Gramd1b	0.675987	0.691	0.529	0	0	Astrocyte
Sema6d	0.668568	0.799	0.609	0	0	Astrocyte
Chst11	0.668124	0.403	0.208	0	0	Astrocyte
Leng8	0.665054	0.605	0.475	0	0	Astrocyte
Ptprt	0.654494	0.646	0.298	0	0	Astrocyte
Gpc6	0.648969	0.706	0.331	0	0	Astrocyte
Efr3b	0.643586	0.571	0.436	0	0	Astrocyte
Myo6	0.642684	0.873	0.676	0	0	Astrocyte
Vps13d	0.642205	0.582	0.461	0	0	Astrocyte
Susd6	0.640691	0.47	0.332	0	0	Astrocyte
Psap	0.635444	0.524	0.385	0	0	Astrocyte
Atxn7	0.633343	0.516	0.392	0	0	Astrocyte
Lrrc4c	0.633311	0.98	0.927	0	0	Astrocyte
Pcdh17	0.622698	0.452	0.308	0	0	Astrocyte
Nckap1	0.62166	0.714	0.58	0	0	Astrocyte
Vwa8	0.620337	0.627	0.484	0	0	Astrocyte
Rmst	0.606883	0.565	0.259	0	0	Astrocyte
Negr1	0.601102	0.957	0.662	0	0	Astrocyte
Rgs7	0.593614	0.665	0.405	0	0	Astrocyte
Ldb2	0.587786	0.372	0.22	0	0	Astrocyte
Malat1	0.585874	1	1	0	0	Astrocyte
Zfp608	0.581003	0.711	0.577	0	0	Astrocyte
Spag9	0.577403	0.853	0.736	0	0	Astrocyte
Atf7	0.576057	0.617	0.484	0	0	Astrocyte
Reln	0.575361	0.284	0.096	0	0	Astrocyte
Cd81	0.575159	0.489	0.34	0	0	Astrocyte
Cdh11	0.570074	0.504	0.348	0	0	Astrocyte
Nfat5	0.566839	0.73	0.596	0	0	Astrocyte
Arhgef28	0.566774	0.641	0.504	0	0	Astrocyte
Arap2	0.564749	0.735	0.467	0	0	Astrocyte
Car10	0.562171	0.617	0.35	0	0	Astrocyte
Sgip1	0.558193	0.806	0.594	0	0	Astrocyte
Nlgn1	0.554472	0.991	0.821	0	0	Astrocyte
Cadm1	0.552824	0.84	0.699	0	0	Astrocyte
Grid1	0.547235	0.735	0.379	0	0	Astrocyte
Nek7	0.546133	0.436	0.265	0	0	Astrocyte
Map2	0.539997	0.817	0.595	0	0	Astrocyte
Ehbp1	0.527417	0.757	0.618	0	0	Astrocyte
Brinp3	0.515414	0.784	0.415	0	0	Astrocyte
Kcnma1	0.512843	0.795	0.431	0	0	Astrocyte
Ogt	0.511922	0.776	0.656	0	0	Astrocyte
Apc	0.50792	0.863	0.752	0	0	Astrocyte
2610035D17Rik	0.506097	0.712	0.594	0	0	Astrocyte
Daam2	0.504765	0.818	0.52	0	0	Astrocyte
Selenop	0.503584	0.322	0.179	0	0	Astrocyte
Ptprj	0.500931	0.584	0.462	0	0	Astrocyte
Kalrn	0.489357	0.669	0.347	0	0	Astrocyte
Mir100hg	0.478414	0.97	0.862	0	0	Astrocyte
Glul	0.476982	0.592	0.374	0	0	Astrocyte
Abtb2	0.466982	0.428	0.268	0	0	Astrocyte
Add3	0.444248	0.644	0.509	0	0	Astrocyte
Gphn	0.427374	0.956	0.912	0	0	Astrocyte
Alcam	0.406649	0.729	0.476	0	0	Astrocyte
Cdk14	0.396089	0.647	0.418	0	0	Astrocyte
Ddx5	0.372933	0.936	0.886	0	0	Astrocyte
Tnrc6b	0.371851	0.852	0.769	0	0	Astrocyte
Tcf4	0.360675	0.949	0.831	0	0	Astrocyte
Csrp1	0.342965	0.578	0.373	0	0	Astrocyte
Snrnp70	0.318388	0.923	0.876	0	0	Astrocyte
Tmcc3	0.314942	0.82	0.668	0	0	Astrocyte
Pde4d	0.305546	0.941	0.609	0	0	Astrocyte
Cdh10	0.302403	0.862	0.725	0	0	Astrocyte
Lrmda	0.266878	0.599	0.405	0	0	Astrocyte
Fnbp1l	0.767833	0.333	0.208	5.56597e-300	1.38565e-295	Astrocyte
Rnf180	0.87452	0.335	0.222	1.60244e-298	3.98928e-294	Astrocyte
Ldlr	0.843271	0.272	0.157	1.63723e-297	4.07588e-293	Astrocyte
E2f3	0.911135	0.26	0.153	2.80804e-293	6.99062e-289	Astrocyte
9630014M24Rik	0.85073	0.304	0.185	1.49504e-291	3.7219e-287	Astrocyte
Anks1	0.706018	0.448	0.331	2.24736e-291	5.59481e-287	Astrocyte
Mib1	0.710502	0.458	0.345	2.65576e-287	6.61152e-283	Astrocyte
Foxo3	0.714212	0.352	0.232	1.19574e-283	2.97678e-279	Astrocyte
Nxpe4	0.704517	0.412	0.291	4.88378e-282	1.21582e-277	Astrocyte
Atp6v0e	0.864048	0.271	0.162	1.24594e-280	3.10177e-276	Astrocyte
Lrrc58	0.780054	0.34	0.224	7.68479e-279	1.91313e-274	Astrocyte
Pabpn1	0.448232	0.727	0.627	1.52006e-278	3.78419e-274	Astrocyte
Tjp1	0.426979	0.785	0.706	3.59161e-278	8.94132e-274	Astrocyte
Fbrsl1	0.806801	0.362	0.251	1.27994e-275	3.1864e-271	Astrocyte
Megf10	0.282836	0.603	0.402	5.36749e-275	1.33624e-270	Astrocyte
Nt5dc3	0.886315	0.273	0.168	1.18495e-269	2.94994e-265	Astrocyte
2610507B11Rik	0.84951	0.341	0.233	4.81727e-269	1.19926e-264	Astrocyte
Egfem1	0.317968	0.426	0.279	1.54158e-268	3.83777e-264	Astrocyte
Smarca2	0.505837	0.583	0.474	2.2441e-265	5.58668e-261	Astrocyte
Tspan5	0.325475	0.77	0.665	2.33514e-264	5.81332e-260	Astrocyte
Kiz	0.711837	0.405	0.287	5.70686e-264	1.42072e-259	Astrocyte
Mrps5	0.898729	0.322	0.218	7.13709e-264	1.77678e-259	Astrocyte
Sorbs2	0.339177	0.508	0.334	2.5491e-263	6.34599e-259	Astrocyte
Pou6f1	0.880838	0.307	0.202	1.62192e-259	4.03778e-255	Astrocyte
Foxn2	0.670631	0.287	0.173	1.17618e-255	2.92809e-251	Astrocyte
Dennd4c	0.624865	0.453	0.345	8.40792e-252	2.09315e-247	Astrocyte
Nkx2-2os	0.483994	0.306	0.18	1.23469e-251	3.07377e-247	Astrocyte
Fut8	0.436479	0.641	0.537	1.80368e-245	4.49026e-241	Astrocyte
Ptpn9	0.725827	0.422	0.319	2.61194e-245	6.50242e-241	Astrocyte
Gm46218	0.740222	0.313	0.205	3.73514e-244	9.29862e-240	Astrocyte
Rbmx	0.70341	0.335	0.226	4.00624e-244	9.97354e-240	Astrocyte
Srsf1	0.648068	0.443	0.337	1.45743e-242	3.62826e-238	Astrocyte
Srgap3	0.395562	0.727	0.583	6.551e-242	1.63087e-237	Astrocyte
Nmnat2	0.637996	0.459	0.345	1.57624e-239	3.92405e-235	Astrocyte
Dnajc1	0.409386	0.674	0.582	3.94585e-238	9.82319e-234	Astrocyte
Ralgps2	0.866025	0.353	0.254	4.4745e-238	1.11393e-233	Astrocyte
Prpf4b	0.385618	0.789	0.709	1.47599e-237	3.67447e-233	Astrocyte
Trio	0.308421	0.573	0.394	2.50306e-237	6.23136e-233	Astrocyte
Gm28750	1.02912	0.252	0.158	3.06801e-237	7.6378e-233	Astrocyte
Ate1	0.678354	0.419	0.314	1.9847e-235	4.9409e-231	Astrocyte
Megf9	0.717106	0.431	0.333	3.67559e-234	9.15037e-230	Astrocyte
Agpat3	0.696474	0.374	0.27	7.48396e-232	1.86313e-227	Astrocyte
Atp7a	0.709017	0.258	0.158	4.78325e-229	1.19079e-224	Astrocyte
Chn1	0.729826	0.391	0.29	1.14932e-228	2.86123e-224	Astrocyte
4930445B16Rik	0.643352	0.362	0.251	1.07625e-225	2.67932e-221	Astrocyte
Cnnm2	0.740625	0.362	0.262	1.96814e-225	4.89968e-221	Astrocyte
Pced1b	0.996005	0.275	0.185	5.52057e-224	1.37435e-219	Astrocyte
Mrs2	0.816936	0.284	0.189	1.21213e-222	3.01759e-218	Astrocyte
Epc1	0.430672	0.636	0.55	4.54709e-222	1.132e-217	Astrocyte
Osbpl11	0.700283	0.292	0.193	1.42548e-220	3.54873e-216	Astrocyte
Dnajc3	0.69571	0.289	0.189	3.03852e-220	7.56439e-216	Astrocyte
Kat6b	0.521622	0.536	0.432	2.35323e-218	5.85836e-214	Astrocyte
1110004F10Rik	0.923181	0.259	0.168	4.56908e-218	1.13747e-213	Astrocyte
Pank2	0.737096	0.335	0.237	4.55025e-214	1.13278e-209	Astrocyte
Brinp2	0.881524	0.272	0.179	2.83277e-213	7.05219e-209	Astrocyte
Leng9	0.58784	0.486	0.386	5.14488e-213	1.28082e-208	Astrocyte
Senp1	0.751569	0.303	0.207	8.13466e-212	2.02512e-207	Astrocyte
Cit	0.526108	0.373	0.263	1.33622e-207	3.32652e-203	Astrocyte
Ccnl2	0.449619	0.563	0.47	2.92842e-207	7.29031e-203	Astrocyte
Snph	0.650306	0.351	0.246	3.59368e-207	8.94648e-203	Astrocyte
Kansl1l	0.330694	0.742	0.669	3.2059e-204	7.98108e-200	Astrocyte
Prkca	0.304405	0.797	0.693	4.83417e-201	1.20347e-196	Astrocyte
Whamm	0.857925	0.289	0.202	9.0514e-199	2.25334e-194	Astrocyte
Evi5	0.735921	0.346	0.255	4.19559e-198	1.04449e-193	Astrocyte
Plcg1	0.770969	0.286	0.197	1.74381e-195	4.34121e-191	Astrocyte
Iqch	0.633457	0.271	0.174	3.32914e-194	8.2879e-190	Astrocyte
Ctnna1	0.540073	0.346	0.242	2.85018e-192	7.09551e-188	Astrocyte
D3Ertd751e	0.754818	0.3	0.21	3.91171e-192	9.73821e-188	Astrocyte
Ckap5	0.460641	0.58	0.5	1.47287e-191	3.66672e-187	Astrocyte
Xpnpep1	0.78435	0.267	0.18	1.20916e-190	3.01022e-186	Astrocyte
Fggy	0.520615	0.422	0.321	6.1673e-189	1.53535e-184	Astrocyte
Fbxw11	0.580877	0.418	0.328	6.53143e-189	1.626e-184	Astrocyte
Hibch	0.699767	0.324	0.234	8.12306e-189	2.02224e-184	Astrocyte
Csnk1a1	0.389097	0.629	0.547	7.86823e-187	1.95879e-182	Astrocyte
Plekhm2	0.587528	0.407	0.315	2.02236e-185	5.03465e-181	Astrocyte
Wls	0.350812	0.378	0.259	6.19576e-185	1.54244e-180	Astrocyte
Hmgn3	0.792083	0.306	0.222	4.21577e-183	1.04952e-178	Astrocyte
Etfa	0.737149	0.299	0.212	2.71075e-182	6.74841e-178	Astrocyte
Chst8	0.604625	0.291	0.196	2.00508e-179	4.99165e-175	Astrocyte
Suz12	0.598206	0.363	0.273	1.56543e-176	3.89714e-172	Astrocyte
Atp5b	0.726886	0.28	0.196	2.08505e-175	5.19074e-171	Astrocyte
Cyp4f13	0.447933	0.268	0.169	4.74493e-174	1.18125e-169	Astrocyte
Csad	0.702052	0.254	0.169	4.78397e-174	1.19097e-169	Astrocyte
Atad2b	0.348482	0.649	0.573	1.16115e-173	2.89068e-169	Astrocyte
Hk1	0.832593	0.275	0.196	2.01345e-173	5.01248e-169	Astrocyte
Zfp710	0.266938	0.282	0.193	6.55474e-171	1.6318e-166	Astrocyte
Mkln1	0.354675	0.671	0.603	9.42558e-171	2.3465e-166	Astrocyte
Mxd4	0.557568	0.314	0.219	1.16742e-169	2.9063e-165	Astrocyte
Atp5c1	0.653596	0.316	0.233	3.3845e-166	8.42571e-162	Astrocyte
Ambra1	0.338805	0.722	0.661	1.02601e-164	2.55426e-160	Astrocyte
Ophn1	0.348247	0.361	0.276	7.34428e-161	1.82836e-156	Astrocyte
Kansl3	0.625991	0.36	0.281	1.95308e-159	4.86219e-155	Astrocyte
Crebbp	0.328665	0.7	0.637	3.92398e-158	9.76874e-154	Astrocyte
Grik5	0.6404	0.357	0.277	2.44487e-157	6.0865e-153	Astrocyte
Med12l	0.367858	0.476	0.363	1.16073e-156	2.88963e-152	Astrocyte
Atp5a1	0.61895	0.334	0.252	3.3701e-156	8.38986e-152	Astrocyte
Dennd1b	0.503436	0.402	0.312	4.08155e-156	1.0161e-151	Astrocyte
Folh1	0.277679	0.387	0.264	6.25758e-156	1.55783e-151	Astrocyte
Pias1	0.400782	0.561	0.487	6.00074e-154	1.49388e-149	Astrocyte
Lncpint	0.283033	0.771	0.654	4.24305e-153	1.05631e-148	Astrocyte
Myo16	0.58282	0.286	0.201	7.82865e-151	1.94894e-146	Astrocyte
Pdzd2	0.253368	0.271	0.185	9.33271e-151	2.32338e-146	Astrocyte
Lamp2	0.467685	0.419	0.33	1.23176e-150	3.06648e-146	Astrocyte
Cdk8	0.428646	0.499	0.42	8.96982e-149	2.23304e-144	Astrocyte
Eef2k	0.702789	0.268	0.193	4.92662e-148	1.22648e-143	Astrocyte
Slc25a3	0.543195	0.446	0.366	1.73227e-146	4.31249e-142	Astrocyte
Alms1	0.726549	0.283	0.21	2.39425e-146	5.96049e-142	Astrocyte
Esco1	0.603915	0.358	0.283	5.82261e-144	1.44954e-139	Astrocyte
Dlg4	0.775888	0.27	0.2	3.66997e-143	9.13639e-139	Astrocyte
Afg1l	0.686215	0.302	0.226	5.52636e-143	1.37579e-138	Astrocyte
Srsf5	0.298224	0.641	0.567	3.4618e-142	8.61816e-138	Astrocyte
Slc10a7	0.460222	0.411	0.324	6.79906e-142	1.69263e-137	Astrocyte
Zfp592	0.670397	0.268	0.194	2.79006e-141	6.94585e-137	Astrocyte
Wdpcp	0.473311	0.379	0.292	3.18973e-141	7.94084e-137	Astrocyte
Nr3c1	0.300458	0.528	0.423	5.92067e-141	1.47395e-136	Astrocyte
Reps1	0.516995	0.412	0.337	2.77073e-140	6.89772e-136	Astrocyte
Lpin2	0.743166	0.273	0.203	7.77474e-140	1.93552e-135	Astrocyte
Chd2	0.395673	0.603	0.534	1.55228e-137	3.8644e-133	Astrocyte
Stimate	0.58054	0.329	0.254	4.50197e-134	1.12077e-129	Astrocyte
Ift81	0.81267	0.271	0.204	4.11179e-132	1.02363e-127	Astrocyte
Ncor2	0.532611	0.387	0.316	6.48184e-131	1.61365e-126	Astrocyte
Lgr4	0.527699	0.337	0.261	2.75393e-130	6.85592e-126	Astrocyte
[truncated: 9,297 more rows]

## Sheet: Table S2
KO: effect_df_group (KO_S vs WT_S)
Covariate	Cell Type	Final Parameter	HDI 3%	HDI 97%	SD	Inclusion probability	Expected Sample	log2-fold change
Condition[T.KO_S]	Olig	0	-0.796	0.515	0.226	0.3972	4214.18	0.350755
	Astrocyte	0	-1.274	0.187	0.37	0.584667	1654.43	0.350755
	Neuron	-1.04254	-1.829	-0.279	0.437	0.972	1269.87	-1.15331
	OPC	0	-0.767	0.801	0.268	0.4248	485.03	0.350755
	Microglia	0	-0.696	1.092	0.35	0.494267	246.463	0.350755
	Fibroblast	0	-1.237	0.614	0.354	0.4712	241.341	0.350755
	Pericyte	0	-1.029	0.897	0.343	0.477933	137.718	0.350755
	VLMC	0	-1.186	0.808	0.355	0.458067	130.348	0.350755
	Endothelial	0	0	0	0	0	93.6169	0.350755
Nicotine: effect_df_group (WT_N vs WT_S)
Covariate	Cell Type	Final Parameter	HDI 3%	HDI 97%	SD	Inclusion probability	Expected Sample	log2-fold change
Condition[T.WT_N]	Olig	0	-0.036	0.777	0.193	0.4926	4108.26	0.259633
	Astrocyte	0	-0.375	0.499	0.145	0.372133	1726.33	0.259633
	Neuron	-0.650457	-1.007	-0.25	0.239	0.955333	1865.53	-0.678778
	OPC	0	-0.44	0.691	0.191	0.385	401.72	0.259633
	Microglia	0	-0.406	0.902	0.261	0.4716	164.474	0.259633
	Fibroblast	0	-0.836	0.458	0.246	0.467533	188.247	0.259633
	Pericyte	0	-0.741	0.674	0.255	0.469133	92.9215	0.259633
	VLMC	0	0	0	0	0	79.8185	0.259633
	Endothelial	0	-0.849	0.799	0.289	0.4582	43.1963	0.259633
Nicotine: effect_df_group (KO_N vs KO_S)
Covariate	Cell Type	Final Parameter	HDI 3%	HDI 97%	SD	Inclusion probability	Expected Sample	log2-fold change
Condition[T.KO_N]	Olig	0	-0.374	0.318	0.115	0.431733	3676.7	0
	Astrocyte	0	-0.271	0.573	0.151	0.4652	1170.02	0
	Neuron	0	-0.258	0.64	0.176	0.503	1202.04	0
	OPC	0	-0.549	0.531	0.176	0.458933	454.306	0
	Microglia	0	-0.647	0.462	0.191	0.4814	302.104	0
	Fibroblast	0	-0.568	0.578	0.2	0.471	203.725	0
	Pericyte	0	-0.507	0.642	0.207	0.506867	139.32	0
	VLMC	0	-0.565	0.642	0.213	0.4912	128.737	0
	Endothelial	0	0	0	0	0	92.5521	0

## Sheet: Table S3
gene	avg_log2FC	p_val	p_val_adj	pct.1	pct.2	neuronal cluster
Ebf2	1.89109	0	0	0.378	0.07	0
Ebf3	1.87159	0	0	0.489	0.131	0
Lncenc1	1.43079	0	0	0.297	0.096	0
Ankfn1	1.41342	0	0	0.473	0.178	0
Slc17a6	1.34817	0	0	0.59	0.181	0
Ebf1	1.29462	0	0	0.519	0.268	0
Cacna2d1	1.24315	0	0	0.965	0.581	0
Rmst	1.23077	0	0	0.945	0.572	0
Baiap3	1.08769	0	0	0.572	0.257	0
Glra3	1.063	0	0	0.511	0.232	0
B230217J21Rik	1.05762	0	0	0.71	0.361	0
Klhl1	1.00917	0	0	0.726	0.374	0
Ano5	0.997895	0	0	0.439	0.201	0
Ldb2	0.901122	0	0	0.698	0.439	0
Arhgap24	0.888413	0	0	0.713	0.439	0
Nova1	0.860283	0	0	0.885	0.616	0
Fnbp1l	0.833035	0	0	0.763	0.461	0
Gm26871	0.81716	0	0	0.877	0.612	0
Mgat4c	0.804857	0	0	0.944	0.732	0
Htr2c	0.784836	0	0	0.808	0.498	0
Cobl	0.779791	0	0	0.696	0.433	0
Gm26691	0.766892	0	0	0.752	0.518	0
Cdh18	0.749258	0	0	0.959	0.826	0
Cntnap5b	0.715581	0	0	0.839	0.587	0
Gabrg3	0.687764	0	0	0.902	0.593	0
Khdrbs2	0.678879	0	0	0.901	0.689	0
Slc35f1	0.643316	0	0	0.926	0.692	0
Samd4	0.640657	0	0	0.813	0.563	0
Usp29	0.628612	0	0	0.979	0.845	0
Tmem163	0.6142	0	0	0.78	0.367	0
4930555F03Rik	0.602647	0	0	0.728	0.457	0
Nhs	0.580927	0	0	0.874	0.622	0
Asic2	0.578322	0	0	0.962	0.831	0
Pcdh15	0.568637	0	0	0.931	0.729	0
Ncam2	0.543476	0	0	0.98	0.858	0
Gnas	0.534143	0	0	0.936	0.78	0
Kcnb2	0.533308	0	0	0.955	0.778	0
C130073E24Rik	0.528873	0	0	0.765	0.495	0
Mir100hg	0.528824	0	0	0.978	0.79	0
Kcnh7	0.504957	0	0	0.919	0.724	0
Csmd3	0.464962	0	0	0.997	0.93	0
Mdga2	0.441133	0	0	0.999	0.927	0
Ahi1	0.435478	0	0	0.998	0.937	0
Cdr1os	0.392131	0	0	0.986	0.921	0
Grid2	0.325787	0	0	0.994	0.959	0
Robo1	0.413013	1.0924e-303	2.71953e-299	0.973	0.815	0
Arhgap18	0.691083	5.78249e-303	1.43955e-298	0.715	0.468	0
Alcam	0.663577	1.23308e-301	3.06974e-297	0.766	0.519	0
8030451O07Rik	0.690218	2.0424e-296	5.08455e-292	0.609	0.349	0
Scml4	1.00677	1.32036e-293	3.28703e-289	0.351	0.149	0
Pdcd7	0.633699	7.26621e-291	1.80892e-286	0.721	0.475	0
Lhfpl3	0.405049	1.55326e-288	3.86685e-284	0.964	0.772	0
Pdzrn4	0.510326	4.93467e-288	1.22848e-283	0.862	0.618	0
Smyd3	0.413979	7.06133e-288	1.75792e-283	0.969	0.89	0
Adgrl3	0.355371	4.65158e-287	1.15801e-282	0.997	0.947	0
Gm45321	0.637808	1.81342e-281	4.51451e-277	0.634	0.384	0
Sgcd	0.498924	1.86976e-278	4.65476e-274	0.854	0.639	0
Tafa2	0.620156	6.43131e-277	1.60107e-272	0.789	0.566	0
Unc5d	0.516873	6.55998e-277	1.63311e-272	0.826	0.595	0
Kcnq5	0.500177	2.99814e-276	7.46387e-272	0.758	0.529	0
Gm33680	1.0312	3.61094e-269	8.98943e-265	0.314	0.129	0
Dmd	0.440203	2.93079e-266	7.29621e-262	0.978	0.872	0
Vwc2l	0.715428	5.80571e-266	1.44533e-261	0.581	0.345	0
Alk	0.780073	1.68991e-265	4.20704e-261	0.645	0.413	0
Rab27b	0.691905	1.54995e-264	3.85859e-260	0.635	0.405	0
Galntl6	0.464101	1.9041e-264	4.74026e-260	0.935	0.759	0
Grb10	0.508254	2.40358e-257	5.98371e-253	0.828	0.617	0
Pde8b	0.536596	3.01458e-257	7.5048e-253	0.816	0.604	0
Prlr	1.16766	6.4897e-257	1.61561e-252	0.31	0.131	0
Syn3	0.433495	1.51212e-256	3.76441e-252	0.93	0.769	0
Ttc28	0.584663	2.79678e-255	6.96258e-251	0.782	0.584	0
Ubap1l	0.636789	3.85373e-251	9.59387e-247	0.635	0.403	0
Cntnap2	0.385261	8.99465e-250	2.23922e-245	0.999	0.983	0
Rgs9	0.85525	1.12169e-248	2.79244e-244	0.407	0.206	0
Kcnip1	0.427039	1.35163e-246	3.36488e-242	0.731	0.48	0
Col16a1	0.918479	1.94765e-244	4.84867e-240	0.379	0.187	0
Frmd3	0.522993	3.21926e-244	8.01434e-240	0.715	0.484	0
Gabra3	0.614978	6.4615e-243	1.60859e-238	0.637	0.41	0
Gap43	0.469907	2.93939e-242	7.31762e-238	0.773	0.531	0
Rasgrf2	0.620607	1.65637e-241	4.12355e-237	0.682	0.46	0
Catspere2	0.65467	2.46753e-237	6.14291e-233	0.643	0.432	0
Frmpd3	0.644788	7.08529e-236	1.76388e-231	0.599	0.372	0
Gm15398	0.543765	3.22511e-232	8.02892e-228	0.711	0.48	0
Hap1	0.58828	3.51928e-232	8.76124e-228	0.609	0.382	0
A230006K03Rik	0.422042	7.40283e-232	1.84293e-227	0.955	0.738	0
Pcdh17	0.596611	1.24958e-231	3.11084e-227	0.685	0.463	0
Zkscan16	0.63193	1.24225e-230	3.09258e-226	0.596	0.384	0
Epha5	0.441829	8.5211e-228	2.12133e-223	0.877	0.692	0
Cfap54	0.93208	3.40193e-227	8.4691e-223	0.345	0.168	0
Prex2	0.724554	1.08221e-222	2.69416e-218	0.456	0.253	0
Gm45323	0.524935	5.10451e-222	1.27077e-217	0.55	0.328	0
Cntnap5a	0.429254	1.42502e-221	3.54759e-217	0.934	0.746	0
Dpysl5	0.584696	7.98036e-220	1.98671e-215	0.632	0.416	0
Zfp804b	0.70319	3.80909e-219	9.48273e-215	0.678	0.482	0
Gm30382	0.917218	4.6404e-219	1.15523e-214	0.421	0.228	0
Zim1	0.793154	1.17269e-217	2.91942e-213	0.342	0.164	0
Gm32442	0.941001	3.60833e-217	8.98294e-213	0.31	0.142	0
Cntn5	0.416329	5.1717e-217	1.2875e-212	0.924	0.762	0
Tmem130	0.547121	7.69581e-216	1.91587e-211	0.674	0.471	0
Tmem91	0.669468	1.62856e-213	4.05431e-209	0.473	0.271	0
Dpyd	0.622106	1.64988e-210	4.10738e-206	0.589	0.373	0
Sorcs3	0.436273	2.55014e-210	6.34858e-206	0.745	0.544	0
Pde7b	0.433694	6.36449e-210	1.58444e-205	0.654	0.422	0
Fbn1	0.677457	5.76452e-209	1.43508e-204	0.491	0.296	0
Nav3	0.321732	1.27812e-208	3.18187e-204	0.988	0.904	0
Gpc6	0.514665	8.76973e-208	2.18322e-203	0.778	0.571	0
Gm2516	0.544974	2.91598e-205	7.25934e-201	0.515	0.307	0
Phlpp2	0.556361	6.64398e-204	1.65402e-199	0.679	0.485	0
Adgrl2	0.704362	1.28209e-202	3.19176e-198	0.596	0.397	0
Begain	0.684206	3.63656e-201	9.05323e-197	0.471	0.281	0
Gm2824	0.719057	7.45205e-200	1.85519e-195	0.407	0.224	0
Dpp10	0.349721	8.43594e-200	2.10013e-195	0.937	0.805	0
Gm4876	0.977073	3.50735e-197	8.73154e-193	0.344	0.178	0
Klhl29	0.497826	9.90832e-197	2.46668e-192	0.855	0.693	0
Ube3a	0.288647	2.99601e-196	7.45857e-192	0.998	0.956	0
6330403K07Rik	0.667959	1.08416e-195	2.69903e-191	0.422	0.236	0
Nrn1	0.619306	4.6312e-193	1.15294e-188	0.386	0.201	0
Magi3	0.501868	1.11663e-192	2.77985e-188	0.753	0.568	0
Bbs9	0.504143	7.04181e-192	1.75306e-187	0.7	0.516	0
Radil	0.630595	2.69369e-191	6.70595e-187	0.506	0.318	0
Gm45341	0.57462	3.96267e-191	9.86506e-187	0.425	0.237	0
Cfap46	0.651337	3.00864e-190	7.49002e-186	0.399	0.219	0
Grid1	0.359838	6.89187e-188	1.71573e-183	0.964	0.828	0
Hs3st4	0.496458	2.98092e-187	7.42099e-183	0.681	0.463	0
A530058N18Rik	0.593594	5.52398e-186	1.3752e-181	0.507	0.313	0
Gm28905	0.509186	5.75524e-186	1.43277e-181	0.622	0.415	0
5530401A14Rik	0.526549	2.24704e-185	5.594e-181	0.499	0.298	0
Cacna1b	0.350381	2.45459e-185	6.1107e-181	0.94	0.816	0
Rian	0.261442	5.65332e-182	1.40739e-177	0.995	0.941	0
Pbx3	0.636795	1.68721e-181	4.2003e-177	0.636	0.451	0
Grin3a	0.517971	1.01063e-179	2.51597e-175	0.71	0.524	0
Ptprt	0.432149	2.16548e-179	5.39096e-175	0.766	0.564	0
C530008M17Rik	0.407188	1.92715e-177	4.79765e-173	0.844	0.657	0
Traf3	0.451717	4.93966e-177	1.22973e-172	0.741	0.546	0
Cmip	0.383467	6.54805e-177	1.63014e-172	0.889	0.752	0
Garnl3	0.397764	1.37805e-176	3.43067e-172	0.847	0.663	0
Agbl4	0.326081	3.47268e-176	8.64524e-172	0.987	0.832	0
E130307A14Rik	0.415427	9.66488e-176	2.40607e-171	0.849	0.7	0
Clgn	0.680441	2.20686e-174	5.49398e-170	0.429	0.259	0
Tanc2	0.296526	6.49576e-174	1.61712e-169	0.986	0.866	0
Xylt1	0.554799	5.80526e-173	1.44522e-168	0.655	0.465	0
Tro	0.435416	1.42915e-172	3.55787e-168	0.773	0.605	0
Gabrb1	0.269771	1.33832e-171	3.33176e-167	0.966	0.787	0
Erbb4	0.527129	1.32767e-169	3.30524e-165	0.802	0.678	0
Zcchc18	0.40805	5.05518e-169	1.25849e-164	0.845	0.698	0
Syt16	0.441115	5.43608e-169	1.35331e-164	0.763	0.563	0
Parp8	0.400139	1.9202e-168	4.78034e-164	0.799	0.618	0
Ptprn2	0.257489	2.24767e-168	5.59557e-164	0.991	0.94	0
Sgcz	0.347424	8.28684e-168	2.06301e-163	0.945	0.821	0
Insyn2b	0.61115	1.68827e-165	4.20295e-161	0.398	0.227	0
Olfm2	0.509643	7.53754e-165	1.87647e-160	0.61	0.423	0
Crppa	0.519256	7.57796e-165	1.88653e-160	0.655	0.484	0
Efcab1	0.707353	1.22646e-163	3.05327e-159	0.355	0.198	0
Cdh10	0.444345	8.15676e-163	2.03063e-158	0.825	0.664	0
Stat5b	0.445487	1.47043e-162	3.66063e-158	0.612	0.423	0
Stau2	0.340479	1.2502e-161	3.11238e-157	0.918	0.799	0
Rerg	0.576128	1.17561e-159	2.92668e-155	0.452	0.275	0
Plekha7	0.473686	1.80207e-159	4.48624e-155	0.543	0.352	0
Vat1l	0.346586	6.14361e-159	1.52945e-154	0.669	0.457	0
Pcdh7	0.340638	7.65613e-159	1.90599e-154	0.933	0.797	0
Gm30003	0.739336	1.47541e-158	3.67304e-154	0.284	0.142	0
Gm48893	0.664619	6.05313e-158	1.50693e-153	0.387	0.227	0
Gprasp2	0.479004	4.07063e-157	1.01338e-152	0.635	0.46	0
Hecw1	0.30549	4.02531e-156	1.0021e-151	0.946	0.829	0
Arnt2	0.42498	4.97017e-156	1.23732e-151	0.707	0.52	0
Vwa5b2	0.482818	2.88001e-155	7.16978e-151	0.663	0.485	0
Npas3	0.486871	8.36719e-155	2.08301e-150	0.815	0.678	0
B230209E15Rik	0.491451	2.03362e-154	5.0627e-150	0.587	0.404	0
Gm17276	0.45807	4.5896e-154	1.14258e-149	0.653	0.474	0
Ccdc82	0.434299	7.51465e-154	1.87077e-149	0.614	0.429	0
Ssbp2	0.38022	1.03453e-153	2.57546e-149	0.889	0.757	0
Plk5	0.503246	3.05477e-153	7.60485e-149	0.381	0.215	0
Kcnk2	0.527455	1.12303e-152	2.79579e-148	0.468	0.292	0
Cplane1	0.278566	1.71352e-151	4.26581e-147	0.959	0.876	0
Zcchc12	0.643037	3.13185e-151	7.79673e-147	0.325	0.178	0
Man1a	0.681051	1.02652e-150	2.55552e-146	0.419	0.256	0
Sh3gl3	0.595516	1.21309e-150	3.01998e-146	0.437	0.272	0
Lrrtm4	0.331549	3.36039e-150	8.36569e-146	0.986	0.894	0
Foxp2	0.911008	3.22017e-147	8.01661e-143	0.392	0.239	0
Plppr1	0.494179	8.95279e-147	2.2288e-142	0.64	0.465	0
Sfmbt2	0.637572	2.02873e-146	5.05053e-142	0.418	0.257	0
Cpne5	0.654872	1.13832e-145	2.83385e-141	0.301	0.158	0
Pam	0.40145	1.36326e-145	3.39384e-141	0.87	0.731	0
Dzank1	0.385342	7.2824e-145	1.81295e-140	0.771	0.613	0
Tmem255a	0.585379	7.99208e-145	1.98963e-140	0.359	0.204	0
Basp1	0.452862	1.63242e-143	4.0639e-139	0.653	0.481	0
Gucy1a2	0.341124	2.92106e-143	7.27197e-139	0.882	0.754	0
Prkg1	0.321824	3.11564e-143	7.75638e-139	0.893	0.728	0
Chl1	0.328366	1.02742e-141	2.55777e-137	0.846	0.689	0
Cntn3	0.484124	2.00478e-141	4.9909e-137	0.756	0.61	0
Csrnp3	0.32736	1.44194e-140	3.5897e-136	0.898	0.754	0
Sorcs1	0.464801	4.53343e-140	1.1286e-135	0.703	0.547	0
Trerf1	0.323662	1.09341e-139	2.72203e-135	0.869	0.687	0
Rgs17	0.366565	7.37476e-139	1.83595e-134	0.764	0.597	0
Snrpn	0.405627	1.95511e-138	4.86724e-134	0.818	0.669	0
Zfp618	0.51996	5.89555e-138	1.4677e-133	0.577	0.408	0
Fstl5	0.537152	7.45931e-138	1.85699e-133	0.701	0.559	0
Cers4	0.376393	1.66738e-137	4.15093e-133	0.801	0.651	0
Ephb1	0.350096	3.38056e-137	8.41591e-133	0.799	0.63	0
Prmt2	0.592562	5.2944e-137	1.31804e-132	0.371	0.221	0
Gm48742	0.536378	3.26884e-136	8.13779e-132	0.491	0.327	0
Dync2h1	0.375479	1.8947e-135	4.71686e-131	0.807	0.667	0
Gm43507	0.769286	5.61617e-135	1.39815e-130	0.271	0.143	0
N4bp2	0.510985	2.18352e-133	5.43586e-129	0.456	0.296	0
Ppp2r2b	0.262432	2.58155e-133	6.42677e-129	0.97	0.831	0
Tpd52l1	0.632755	3.20596e-133	7.98125e-129	0.308	0.172	0
T2	0.692752	8.71796e-133	2.17034e-128	0.256	0.132	0
Gm27008	0.574641	1.41618e-132	3.52557e-128	0.419	0.263	0
Pbx4	0.626314	1.67905e-132	4.17999e-128	0.341	0.2	0
Fndc3a	0.406352	2.12409e-132	5.28793e-128	0.743	0.593	0
Miat	0.321299	2.30628e-132	5.74148e-128	0.858	0.682	0
Spats2l	0.509091	2.52942e-132	6.29699e-128	0.534	0.371	0
Gpc5	0.368103	5.92419e-132	1.47483e-127	0.688	0.541	0
Thsd7b	0.467523	7.93089e-132	1.9744e-127	0.681	0.514	0
Tmem200a	0.666405	2.9815e-131	7.42244e-127	0.311	0.174	0
Necab1	0.693512	5.90934e-130	1.47113e-125	0.356	0.211	0
Pcdh10	0.464683	6.85088e-130	1.70553e-125	0.548	0.383	0
Gse1	0.363825	8.33666e-130	2.07541e-125	0.801	0.665	0
Abr	0.30024	4.89949e-129	1.21973e-124	0.862	0.706	0
Rit2	0.270141	4.1511e-127	1.03342e-122	0.939	0.831	0
Tshz2	0.424178	9.42217e-127	2.34565e-122	0.594	0.419	0
Cpne8	0.682272	3.14363e-126	7.82606e-122	0.34	0.201	0
Mir99ahg	0.275758	5.52016e-126	1.37424e-121	0.98	0.891	0
Chst8	0.684643	1.1665e-125	2.90401e-121	0.316	0.183	0
Gm12239	0.533499	1.5537e-125	3.86794e-121	0.492	0.332	0
Pacs1	0.351186	1.14445e-124	2.84911e-120	0.776	0.629	0
Sh3rf1	0.457283	1.32581e-124	3.30061e-120	0.548	0.385	0
Dnah9	0.435188	2.46363e-124	6.1332e-120	0.367	0.219	0
Cdc7	0.461794	2.60264e-124	6.47927e-120	0.497	0.341	0
Pced1b	0.439035	7.40652e-123	1.84385e-118	0.59	0.425	0
Arhgef28	0.486381	3.28036e-122	8.16645e-118	0.448	0.292	0
Elmo1	0.41521	9.05237e-122	2.25359e-117	0.822	0.681	0
Usp11	0.461947	3.70175e-121	9.21551e-117	0.502	0.346	0
Rgl1	0.408398	3.81523e-121	9.49801e-117	0.591	0.434	0
Gm20149	0.658964	4.4345e-121	1.10397e-116	0.266	0.145	0
Dock2	0.560315	4.46407e-121	1.11133e-116	0.359	0.217	0
Tmtc1	0.413944	1.64336e-120	4.09114e-116	0.667	0.508	0
Cgn	0.532642	1.04035e-119	2.58996e-115	0.304	0.171	0
Serpine2	0.613317	4.85613e-119	1.20893e-114	0.258	0.138	0
Lingo2	0.272008	5.01211e-119	1.24776e-114	0.975	0.856	0
D3Ertd751e	0.526352	3.64547e-118	9.0754e-114	0.459	0.313	0
Brinp3	0.275933	4.8254e-118	1.20128e-113	0.928	0.813	0
Upp2	0.270529	7.42105e-118	1.84747e-113	0.956	0.874	0
Gm11418	0.478491	1.17083e-117	2.91477e-113	0.351	0.208	0
Arhgef33	0.587033	1.94268e-117	4.83631e-113	0.277	0.153	0
Luzp2	0.278009	4.4989e-117	1.12e-112	0.745	0.579	0
Aff3	0.327262	2.70301e-116	6.72914e-112	0.883	0.758	0
Glra2	0.580251	4.27613e-116	1.06454e-111	0.362	0.225	0
Cacna1g	0.424072	1.08662e-115	2.70514e-111	0.459	0.302	0
Ly6h	0.389454	3.02007e-115	7.51847e-111	0.553	0.394	0
Wwc2	0.598559	3.63584e-115	9.05143e-111	0.362	0.228	0
Zfp704	0.319676	6.39668e-115	1.59245e-110	0.79	0.659	0
2610316D01Rik	0.441567	1.95502e-114	4.86702e-110	0.496	0.341	0
Plch1	0.559716	2.75831e-114	6.8668e-110	0.336	0.201	0
Dcx	0.367498	5.9021e-114	1.46933e-109	0.606	0.443	0
Tcerg1l	0.521268	7.29471e-114	1.81602e-109	0.444	0.297	0
4930595D18Rik	0.49464	8.04274e-114	2.00224e-109	0.444	0.298	0
Psd2	0.430455	8.56191e-114	2.13149e-109	0.446	0.295	0
Gm48957	0.616338	1.37961e-113	3.43453e-109	0.283	0.16	0
Mirg	0.291265	2.99935e-113	7.46688e-109	0.854	0.704	0
Gulp1	0.790931	4.31851e-113	1.07509e-108	0.272	0.151	0
Grm5	0.26853	2.60104e-112	6.47529e-108	0.968	0.832	0
9530026P05Rik	0.887903	1.38651e-111	3.45172e-107	0.353	0.228	0
Prkn	0.273541	2.23218e-111	5.55702e-107	0.972	0.895	0
Pcdh11x	0.502423	3.56661e-111	8.87907e-107	0.636	0.493	0
Scn3a	0.299064	4.87113e-111	1.21267e-106	0.783	0.626	0
Igdcc4	0.455757	1.84978e-110	4.60502e-106	0.489	0.342	0
Ptprf	0.431647	3.48273e-110	8.67025e-106	0.481	0.335	0
Chrm3	0.498315	4.21994e-110	1.05055e-105	0.699	0.568	0
Runx1t1	0.310148	5.96403e-110	1.48475e-105	0.803	0.647	0
Bmper	0.539854	1.73415e-109	4.31717e-105	0.308	0.181	0
Map2k4	0.27709	2.54208e-109	6.3285e-105	0.899	0.79	0
Tmem191c	0.401145	2.9385e-109	7.31539e-105	0.622	0.472	0
Slc8a3	0.267402	3.23444e-109	8.05215e-105	0.866	0.732	0
Fchsd2	0.274613	1.05356e-108	2.62283e-104	0.887	0.756	0
B830012L14Rik	0.282854	4.76107e-108	1.18527e-103	0.876	0.737	0
Vwc2	0.422955	8.66907e-108	2.15816e-103	0.478	0.325	0
Hs6st2	0.323398	9.86485e-108	2.45585e-103	0.675	0.507	0
Zfhx3	0.407265	1.08027e-107	2.68934e-103	0.759	0.599	0
Acadsb	0.345893	1.44581e-107	3.59934e-103	0.712	0.57	0
Gm5441	0.355612	8.01489e-107	1.99531e-102	0.647	0.49	0
Sclt1	0.268035	1.44788e-106	3.6045e-102	0.898	0.772	0
Cdh4	0.420001	6.60401e-106	1.64407e-101	0.623	0.466	0
Ptprg	0.290362	8.05354e-106	2.00493e-101	0.907	0.815	0
Chd5	0.312006	1.17811e-105	2.93291e-101	0.762	0.614	0
Epb41l4a	0.832917	1.82207e-105	4.53604e-101	0.313	0.197	0
Gas2	0.358002	2.36776e-105	5.89453e-101	0.582	0.427	0
Sh3kbp1	0.37269	3.48482e-105	8.67546e-101	0.698	0.546	0
Epha10	0.312672	1.7062e-104	4.24757e-100	0.709	0.544	0
Asxl3	0.351009	2.55191e-104	6.35299e-100	0.574	0.416	0
Gm1043	0.366725	6.07712e-104	1.5129e-99	0.653	0.502	0
Gm28050	0.516189	2.03893e-103	5.07592e-99	0.271	0.155	0
Zbtb7c	0.597443	1.5089e-102	3.7564e-98	0.307	0.183	0
D130043K22Rik	0.460068	1.9674e-102	4.89784e-98	0.471	0.333	0
Rimbp2	0.271741	2.63171e-102	6.55163e-98	0.834	0.688	0
Spink10	0.467191	6.26747e-102	1.56029e-97	0.505	0.369	0
Sybu	0.252077	8.28086e-102	2.06152e-97	0.955	0.861	0
Ptpn5	0.330899	1.3649e-101	3.39792e-97	0.664	0.511	0
Trpc5	0.426118	1.82813e-101	4.55113e-97	0.556	0.412	0
Resp18	0.433734	3.38321e-101	8.42251e-97	0.427	0.291	0
Dok6	0.250779	5.06983e-101	1.26213e-96	0.934	0.777	0
Aff2	0.294604	9.67137e-101	2.40769e-96	0.803	0.654	0
Farp1	0.266336	3.30551e-100	8.22908e-96	0.801	0.653	0
Mttp	0.473611	3.33553e-100	8.30381e-96	0.421	0.286	0
Smarca1	0.422013	4.72907e-100	1.1773e-95	0.51	0.366	0
Ripor2	0.374757	5.85508e-100	1.45762e-95	0.57	0.42	0
Kcnh5	0.395508	1.25642e-99	3.12785e-95	0.457	0.314	0
Nwd1	0.516335	3.64509e-99	9.07446e-95	0.273	0.159	0
Sema4a	0.503118	5.57126e-98	1.38697e-93	0.288	0.171	0
Zfp612	0.364282	5.84579e-98	1.45531e-93	0.569	0.425	0
2210408I21Rik	0.299487	8.96007e-98	2.23061e-93	0.817	0.683	0
Gm16083	0.430498	1.26832e-97	3.15748e-93	0.472	0.333	0
Ankrd44	0.33551	1.38673e-97	3.45227e-93	0.589	0.434	0
Prkar1b	0.322796	6.18936e-97	1.54084e-92	0.675	0.532	0
Nexmif	0.360471	7.15433e-97	1.78107e-92	0.64	0.499	0
Timp3	0.353957	3.34e-96	8.31493e-92	0.638	0.487	0
Gm44643	0.509695	6.39771e-96	1.59271e-91	0.303	0.185	0
Scg5	0.270976	1.27194e-95	3.1665e-91	0.849	0.73	0
Cask	0.270196	5.24579e-95	1.30594e-90	0.867	0.759	0
Dlk2	0.545445	5.25705e-95	1.30874e-90	0.283	0.17	0
Pantr1	0.531606	1.42923e-94	3.55806e-90	0.279	0.166	0
Pak3	0.254011	2.40356e-94	5.98366e-90	0.921	0.771	0
Slc9a9	0.3058	1.13281e-93	2.82012e-89	0.707	0.562	0
Gm45847	0.432193	2.09397e-93	5.21294e-89	0.445	0.312	0
Pdzd4	0.295948	2.37771e-93	5.91931e-89	0.758	0.628	0
Prkar2b	0.398748	1.12992e-92	2.81295e-88	0.479	0.342	0
Arhgap6	0.606886	6.86734e-92	1.70962e-87	0.272	0.163	0
Tusc3	0.309444	7.49643e-92	1.86624e-87	0.708	0.573	0
Pnma3	0.524646	3.85751e-91	9.60328e-87	0.275	0.165	0
Gm13052	0.324836	1.30237e-90	3.24225e-86	0.501	0.361	0
Glra1	0.310797	1.58488e-89	3.94556e-85	0.388	0.253	0
Coro2a	0.436532	1.81415e-89	4.51632e-85	0.326	0.207	0
Mboat7	0.46769	3.13067e-89	7.79381e-85	0.355	0.237	0
Dram1	0.526601	2.14078e-88	5.32946e-84	0.265	0.159	0
Lig1	0.449827	2.23079e-88	5.55355e-84	0.319	0.201	0
Zdhhc2	0.318706	3.37752e-88	8.40833e-84	0.571	0.431	0
Sms	0.32231	8.20315e-88	2.04217e-83	0.597	0.458	0
4930587E11Rik	0.501994	1.04779e-87	2.60847e-83	0.442	0.314	0
Pcsk1n	0.36147	1.84253e-87	4.58697e-83	0.444	0.313	0
Hdac7	0.323216	2.45602e-87	6.11426e-83	0.694	0.568	0
Dtd1	0.264772	2.94767e-87	7.33822e-83	0.752	0.614	0
Fam169a	0.407192	4.1906e-87	1.04325e-82	0.498	0.367	0
Sec24b	0.262435	9.78602e-87	2.43623e-82	0.814	0.698	0
Wdr78	0.46474	1.77183e-86	4.41096e-82	0.395	0.273	0
Camk2g	0.296941	2.05566e-86	5.11757e-82	0.717	0.576	0
Zmym1	0.421639	2.11744e-86	5.27138e-82	0.381	0.26	0
4932443L11Rik	0.354128	2.59172e-86	6.45208e-82	0.627	0.491	0
Schip1	0.326575	2.98448e-86	7.42987e-82	0.894	0.798	0
9530036O11Rik	0.529402	3.22282e-86	8.02321e-82	0.324	0.21	0
Gaa	0.381191	3.9059e-86	9.72375e-82	0.428	0.3	0
Cfap69	0.397805	9.23629e-86	2.29938e-81	0.446	0.32	0
Slc6a7	0.386977	2.04515e-85	5.0914e-81	0.467	0.337	0
Jazf1	0.254896	5.86242e-85	1.45945e-80	0.852	0.732	0
Gm20713	0.319932	8.05485e-85	2.00526e-80	0.377	0.253	0
Minar2	0.460901	8.05556e-85	2.00543e-80	0.348	0.229	0
Podxl2	0.299131	1.30324e-84	3.24441e-80	0.518	0.378	0
Shisa7	0.452631	4.8418e-84	1.20537e-79	0.359	0.241	0
Csmd2	0.254148	4.99518e-84	1.24355e-79	0.892	0.758	0
L3mbtl1	0.478639	8.88656e-84	2.21231e-79	0.276	0.17	0
Katnal2	0.52063	1.88723e-83	4.69826e-79	0.251	0.149	0
Sncaip	0.298769	2.76931e-83	6.8942e-79	0.516	0.376	0
Tcte2	0.394413	3.28785e-83	8.18511e-79	0.415	0.29	0
Tcf7l2	0.500573	5.4252e-82	1.3506e-77	0.293	0.181	0
Grem2	0.529982	1.3604e-81	3.38671e-77	0.255	0.154	0
Gm26917	0.299385	2.09801e-81	5.22299e-77	0.723	0.6	0
Gtdc1	0.275182	3.80136e-81	9.46348e-77	0.74	0.606	0
Armc9	0.298568	7.40635e-81	1.84381e-76	0.722	0.598	0
Gkap1	0.309333	4.25395e-80	1.05902e-75	0.642	0.507	0
Gabrg1	0.486063	6.26663e-80	1.56008e-75	0.291	0.185	0
Grin2d	0.401286	7.00614e-80	1.74418e-75	0.419	0.296	0
Dync1h1	0.26589	9.9897e-80	2.48694e-75	0.817	0.701	0
Bean1	0.446913	1.0053e-79	2.5027e-75	0.279	0.174	0
Izumo4	0.379876	1.38973e-79	3.45973e-75	0.384	0.262	0
Gm20721	0.405695	1.66792e-79	4.15228e-75	0.419	0.299	0
Ankrd55	0.305178	4.34237e-79	1.08103e-74	0.608	0.467	0
Cdkl1	0.376587	4.37013e-79	1.08794e-74	0.48	0.36	0
Antxr1	0.553387	6.0707e-79	1.5113e-74	0.285	0.182	0
Gprin3	0.282476	1.00342e-78	2.49802e-74	0.47	0.334	0
Camk1	0.3999	1.47343e-78	3.66811e-74	0.358	0.242	0
Kcnb1	0.325513	1.82432e-78	4.54165e-74	0.549	0.413	0
Hacd1	0.367353	2.56031e-78	6.37389e-74	0.564	0.438	0
Sos2	0.266072	3.23521e-78	8.05405e-74	0.64	0.507	0
Rp9	0.273759	5.58492e-78	1.39037e-73	0.696	0.57	0
Rsrc1	0.279591	6.96893e-78	1.73492e-73	0.776	0.669	0
Sntg2	0.34101	2.88902e-77	7.19221e-73	0.272	0.167	0
Lcorl	0.266867	3.66287e-77	9.11871e-73	0.728	0.598	0
Ate1	0.32475	4.57828e-77	1.13976e-72	0.557	0.429	0
Ece2	0.283468	6.52746e-77	1.62501e-72	0.666	0.539	0
Rtl4	0.260319	7.05693e-77	1.75682e-72	0.704	0.559	0
Cacng4	0.349142	1.01399e-76	2.52433e-72	0.356	0.237	0
Slc1a6	0.431964	2.05455e-76	5.1148e-72	0.31	0.203	0
Gm10125	0.266068	2.13334e-76	5.31094e-72	0.705	0.579	0
BC052040	0.340957	3.11547e-76	7.75596e-72	0.557	0.434	0
Mblac2	0.296489	4.31563e-76	1.07438e-71	0.656	0.526	0
Pfkfb4	0.39261	9.19499e-76	2.28909e-71	0.406	0.289	0
Erich3	0.425243	1.14974e-75	2.86227e-71	0.321	0.213	0
Tmem196	0.324434	1.38905e-75	3.45803e-71	0.443	0.314	0
Ulk4	0.390721	4.76967e-75	1.18741e-70	0.476	0.358	0
Cachd1	0.368743	6.70186e-75	1.66843e-70	0.502	0.376	0
Gm48678	0.259812	7.52556e-75	1.87349e-70	0.795	0.66	0
D830024N08Rik	0.292552	4.32287e-74	1.07618e-69	0.708	0.582	0
Fbxo10	0.389982	5.06206e-74	1.2602e-69	0.426	0.31	0
Celf6	0.477082	6.91308e-73	1.72101e-68	0.295	0.194	0
Hjurp	0.304396	7.06833e-73	1.75966e-68	0.54	0.413	0
Sdc2	0.3087	1.03418e-72	2.57459e-68	0.461	0.336	0
Gm19744	0.424952	1.25092e-72	3.11416e-68	0.271	0.171	0
Zmat1	0.363527	2.20115e-72	5.47977e-68	0.453	0.335	0
Zdbf2	0.376584	5.33769e-72	1.32882e-67	0.384	0.269	0
Ndst4	0.300133	6.36982e-72	1.58577e-67	0.467	0.337	0
Lnpk	0.294113	6.62328e-72	1.64887e-67	0.628	0.509	0
Rundc3b	0.25393	1.39993e-71	3.48513e-67	0.729	0.608	0
Jakmip1	0.33615	1.92028e-71	4.78054e-67	0.513	0.393	0
Gm15584	0.343554	2.24618e-71	5.59186e-67	0.419	0.3	0
Col4a2	0.321868	4.18283e-71	1.04132e-66	0.562	0.436	0
Cstf2	0.267832	2.18074e-70	5.42895e-66	0.665	0.545	0
Stx16	0.255094	7.91069e-70	1.96937e-65	0.714	0.594	0
Gm15680	0.388127	8.88608e-70	2.21219e-65	0.428	0.311	0
2700054A10Rik	0.304869	1.70918e-69	4.25501e-65	0.455	0.334	0
Pxdn	0.316909	2.23148e-69	5.55528e-65	0.385	0.27	0
Rtl1	0.333744	2.6038e-69	6.48215e-65	0.492	0.372	0
Mrap2	0.38887	3.72787e-69	9.28053e-65	0.28	0.179	0
Scarb1	0.438227	4.04151e-69	1.00613e-64	0.301	0.202	0
Mmaa	0.330674	4.23486e-69	1.05427e-64	0.514	0.394	0
Scg2	0.36916	5.62057e-69	1.39924e-64	0.348	0.24	0
Gm28750	0.359474	5.89723e-69	1.46812e-64	0.492	0.372	0
Pcgf5	0.275698	5.93454e-69	1.4774e-64	0.597	0.471	0
Nfatc2	0.363823	6.94446e-69	1.72882e-64	0.34	0.232	0
Crim1	0.330853	8.22486e-69	2.04758e-64	0.479	0.36	0
Rasgrp2	0.422572	9.54078e-69	2.37518e-64	0.26	0.165	0
Cpne4	0.384857	9.87526e-69	2.45845e-64	0.516	0.384	0
Pgap1	0.275606	1.26815e-68	3.15707e-64	0.549	0.425	0
Ldlr	0.417833	3.45205e-68	8.59388e-64	0.274	0.177	0
Dchs2	0.323371	4.0084e-68	9.97892e-64	0.324	0.215	0
A330008L17Rik	0.392371	4.197e-68	1.04484e-63	0.495	0.378	0
Zfhx4	0.308701	4.9134e-68	1.22319e-63	0.611	0.487	0
Pnck	0.370796	5.07104e-68	1.26244e-63	0.283	0.183	0
Hdac11	0.310113	8.8047e-68	2.19193e-63	0.437	0.321	0
Cspg5	0.288029	1.74162e-67	4.33577e-63	0.492	0.368	0
Cntln	0.272515	2.20273e-67	5.48369e-63	0.626	0.506	0
Traf3ip2	0.348439	2.26423e-67	5.6368e-63	0.452	0.335	0
Mcph1	0.314136	2.83627e-67	7.06089e-63	0.539	0.425	0
Disp1	0.422566	2.97257e-67	7.40022e-63	0.331	0.228	0
Tmem132d	0.504125	3.09728e-67	7.71068e-63	0.382	0.276	0
Ccdc34	0.391682	3.43586e-67	8.55358e-63	0.366	0.261	0
Mthfd2l	0.402428	2.20395e-66	5.48674e-62	0.293	0.195	0
Nol4l	0.2584	4.09221e-66	1.01875e-61	0.651	0.534	0
Rnf25	0.317513	7.05272e-66	1.75578e-61	0.444	0.332	0
Vstm5	0.39461	1.72165e-65	4.28605e-61	0.301	0.201	0
Fign	0.629414	2.78432e-65	6.93156e-61	0.34	0.243	0
Kif17	0.447042	2.50614e-64	6.23903e-60	0.299	0.203	0
Lca5l	0.38722	2.80545e-64	6.98416e-60	0.374	0.27	0
Plekhh2	0.386745	3.59276e-64	8.94417e-60	0.377	0.272	0
Dpysl3	0.286798	7.13246e-64	1.77562e-59	0.521	0.4	0
Sesn3	0.27585	5.48797e-63	1.36623e-58	0.578	0.465	0
Gstz1	0.346886	8.70486e-63	2.16708e-58	0.439	0.329	0
Trim66	0.337557	1.45599e-62	3.6247e-58	0.32	0.218	0
Sdk2	0.341552	2.15202e-62	5.35745e-58	0.51	0.396	0
4930445B16Rik	0.296768	3.67741e-62	9.1549e-58	0.525	0.4	0
Gm11508	0.347718	4.80012e-62	1.19499e-57	0.382	0.277	0
Chchd6	0.259867	7.08253e-62	1.7632e-57	0.616	0.5	0
Plppr3	0.361833	2.075e-61	5.1657e-57	0.363	0.26	0
Chd3	0.261207	2.48468e-61	6.1856e-57	0.613	0.492	0
Adcy5	0.286807	1.00689e-60	2.50665e-56	0.464	0.352	0
2810049E08Rik	0.476242	1.6582e-60	4.12809e-56	0.263	0.176	0
Mapk11	0.337168	1.92336e-60	4.78821e-56	0.337	0.238	0
Notch3	0.427109	2.47649e-60	6.16522e-56	0.279	0.188	0
Plxnc1	0.296334	9.43436e-60	2.34868e-55	0.421	0.312	0
Zfp941	0.336314	1.63802e-59	4.07785e-55	0.427	0.322	0
Kazn	0.307439	1.95666e-59	4.87112e-55	0.399	0.293	0
4833422C13Rik	0.366664	3.02311e-59	7.52603e-55	0.4	0.296	0
Mtch1	0.271372	9.31555e-59	2.31911e-54	0.547	0.438	0
Pdlim7	0.319318	1.48913e-58	3.70718e-54	0.388	0.285	0
Slc25a13	0.297871	1.56294e-58	3.89094e-54	0.339	0.236	0
Shc2	0.389552	2.64519e-58	6.58521e-54	0.352	0.256	0
Aldh4a1	0.353722	4.1031e-58	1.02147e-53	0.274	0.184	0
A530046M15Rik	0.425415	6.88544e-58	1.71413e-53	0.297	0.205	0
Ptprk	0.281868	8.70487e-58	2.16708e-53	0.57	0.447	0
Por	0.332504	1.11844e-57	2.78436e-53	0.367	0.268	0
Atp2b4	0.257577	1.13924e-57	2.83613e-53	0.419	0.303	0
Ctdspl	0.258617	2.01738e-57	5.02228e-53	0.537	0.424	0
Rimklb	0.376928	4.08372e-57	1.01664e-52	0.306	0.212	0
Gm36388	0.301694	7.24034e-57	1.80248e-52	0.419	0.313	0
Slc39a11	0.426983	1.10367e-56	2.74759e-52	0.364	0.267	0
Gm11417	0.314702	2.65022e-55	6.59772e-51	0.327	0.23	0
Ankrd42	0.370339	8.22714e-55	2.04815e-50	0.364	0.271	0
Galnt10	0.393383	1.83309e-54	4.56349e-50	0.323	0.232	0
Gm1976	0.283813	1.93291e-54	4.81198e-50	0.536	0.431	0
Sec24d	0.384387	2.36118e-54	5.87816e-50	0.335	0.241	0
Rpgrip1l	0.286999	4.22056e-54	1.05071e-49	0.446	0.343	0
N4bp2l1	0.250447	1.31775e-53	3.28055e-49	0.614	0.509	0
Arrb2	0.382171	1.40695e-53	3.50261e-49	0.26	0.177	0
Wdr34	0.391284	1.84758e-53	4.59954e-49	0.268	0.183	0
Carmil3	0.255399	2.21027e-53	5.50248e-49	0.51	0.401	0
Mcmdc2	0.41593	3.76859e-53	9.3819e-49	0.266	0.182	0
Plpp4	0.385196	3.81826e-53	9.50557e-49	0.344	0.248	0
Gm28198	0.282961	3.98291e-53	9.91545e-49	0.487	0.384	0
Cbx7	0.327447	4.37355e-53	1.0888e-48	0.318	0.227	0
Yaf2	0.267724	5.18772e-53	1.29148e-48	0.492	0.385	0
Rab36	0.399561	1.4803e-52	3.6852e-48	0.262	0.179	0
Ift122	0.397342	1.92495e-52	4.79217e-48	0.3	0.213	0
Psd	0.268657	2.05068e-52	5.10516e-48	0.376	0.277	0
Rhbdl1	0.287633	2.13112e-52	5.30543e-48	0.368	0.27	0
Gm5577	0.290876	2.92536e-52	7.28269e-48	0.411	0.314	0
Dcun1d4	0.309618	6.7896e-52	1.69027e-47	0.434	0.337	0
Ssbp4	0.280994	1.0566e-51	2.63041e-47	0.428	0.327	0
Cdkl3	0.285303	1.19718e-51	2.98039e-47	0.445	0.344	0
Fbxl7	0.369757	1.41428e-51	3.52086e-47	0.315	0.225	0
Gls2	0.275948	2.96687e-51	7.38603e-47	0.393	0.291	0
Caskin1	0.255009	3.72784e-51	9.28045e-47	0.547	0.442	0
Ccdc30	0.265415	5.50275e-51	1.36991e-46	0.583	0.479	0
Ogfod1	0.255514	6.29628e-51	1.56746e-46	0.482	0.378	0
Gab3	0.280292	1.16596e-50	2.90267e-46	0.335	0.242	0
H13	0.274716	2.41809e-50	6.01983e-46	0.473	0.371	0
Me1	0.307679	3.88371e-50	9.66851e-46	0.427	0.329	0
2700069I18Rik	0.39712	4.56022e-50	1.13527e-45	0.279	0.193	0
Snx12	0.30075	5.16693e-50	1.28631e-45	0.382	0.287	0
Rnf32	0.274678	8.13356e-50	2.02485e-45	0.428	0.33	0
Col26a1	0.345951	3.91841e-49	9.75487e-45	0.268	0.184	0
Jag2	0.3869	1.20815e-48	3.00769e-44	0.275	0.193	0
Gpc1	0.362413	1.25723e-48	3.12987e-44	0.273	0.19	0
Sema6d	0.275387	5.66183e-48	1.40951e-43	0.713	0.62	0
Fbxl4	0.321841	6.74756e-48	1.67981e-43	0.333	0.245	0
Gnaz	0.316585	7.37279e-48	1.83546e-43	0.295	0.212	0
Pcdh19	0.291693	1.21554e-47	3.0261e-43	0.463	0.361	0
Zmym3	0.256302	1.24302e-47	3.0945e-43	0.471	0.371	0
Fdft1	0.348083	1.27879e-47	3.18354e-43	0.306	0.221	0
Tmem29	0.308389	1.32313e-47	3.29394e-43	0.399	0.308	0
9530077C05Rik	0.284027	3.97865e-47	9.90486e-43	0.291	0.207	0
Rgs20	0.284368	4.06171e-47	1.01116e-42	0.387	0.291	0
Ccdc57	0.290805	4.48765e-47	1.1172e-42	0.406	0.312	0
Tnip2	0.349542	6.40812e-47	1.5953e-42	0.261	0.182	0
Cfap300	0.345908	6.93067e-47	1.72539e-42	0.282	0.201	0
0610043K17Rik	0.308871	6.98019e-47	1.73772e-42	0.281	0.198	0
Mpp5	0.275032	8.78171e-47	2.18621e-42	0.413	0.32	0
Wdr35	0.288805	5.65016e-46	1.40661e-41	0.349	0.262	0
A330040F15Rik	0.362958	5.77109e-46	1.43671e-41	0.268	0.189	0
Rcn2	0.265332	6.24019e-46	1.5535e-41	0.429	0.333	0
Timp2	0.301083	6.88961e-46	1.71517e-41	0.28	0.197	0
Setd1a	0.252558	7.13866e-46	1.77717e-41	0.362	0.272	0
4930444A19Rik	0.283228	1.48758e-45	3.70334e-41	0.331	0.241	0
Fhit	0.279408	1.61659e-45	4.02451e-41	0.529	0.432	0
Cbarp	0.297159	2.35921e-45	5.87326e-41	0.31	0.225	0
Rcan1	0.297369	5.91131e-45	1.47162e-40	0.279	0.197	0
Fam124a	0.288201	7.25266e-45	1.80555e-40	0.306	0.221	0
Ampd3	0.292569	1.56357e-44	3.89251e-40	0.289	0.207	0
Has1	0.327818	3.61257e-44	8.9935e-40	0.302	0.221	0
Gm1604a	0.261677	7.36885e-44	1.83448e-39	0.399	0.306	0
Wdr6	0.307848	7.57358e-44	1.88544e-39	0.272	0.193	0
Arvcf	0.290634	1.08616e-43	2.70401e-39	0.34	0.256	0
Ldb3	0.345249	1.32419e-43	3.29657e-39	0.271	0.194	0
E230029C05Rik	0.263335	6.54367e-43	1.62905e-38	0.426	0.334	0
Adam15	0.281006	8.8461e-43	2.20224e-38	0.354	0.267	0
Epb41l2	0.324696	1.95926e-42	4.87759e-38	0.272	0.195	0
Sh2d5	0.314951	2.44886e-42	6.09644e-38	0.326	0.244	0
Sqstm1	0.271786	3.95785e-42	9.85307e-38	0.427	0.337	0
Zscan18	0.292143	4.2923e-42	1.06857e-37	0.324	0.24	0
Gm13483	0.322137	6.00653e-42	1.49533e-37	0.281	0.204	0
Meis2	0.442214	6.66772e-42	1.65993e-37	0.312	0.236	0
Sc5d	0.271513	6.86749e-42	1.70966e-37	0.298	0.218	0
Jade1	0.287615	8.3756e-42	2.08511e-37	0.36	0.275	0
Atp13a2	0.276451	3.24209e-41	8.07119e-37	0.353	0.269	0
Nphp3	0.280193	3.69702e-41	9.20372e-37	0.356	0.271	0
Adra1a	0.284801	3.74514e-41	9.32354e-37	0.253	0.176	0
Cdk9	0.263834	3.74913e-41	9.33345e-37	0.34	0.256	0
Vac14	0.271802	6.64536e-41	1.65436e-36	0.356	0.274	0
Ccdc112	0.26861	9.88731e-41	2.46144e-36	0.251	0.177	0
Ache	0.264252	1.35454e-40	3.37214e-36	0.261	0.184	0
Crocc	0.253358	2.4412e-40	6.07738e-36	0.4	0.311	0
Csmd2os	0.279796	2.48436e-40	6.18482e-36	0.333	0.249	0
Gm17494	0.258365	2.76979e-40	6.89539e-36	0.329	0.247	0
Angpt2	0.30648	6.86543e-40	1.70915e-35	0.367	0.284	0
Adamtsl1	0.400934	1.12629e-39	2.80391e-35	0.336	0.258	0
Klhl13	0.267332	1.41135e-39	3.51356e-35	0.299	0.22	0
Gm50368	0.271772	1.45658e-39	3.62616e-35	0.288	0.209	0
Lncbate1	0.391606	2.13629e-39	5.31829e-35	0.25	0.177	0
Fbxo36	0.304895	2.20698e-39	5.49428e-35	0.275	0.201	0
Hmgcs1	0.274408	2.25936e-39	5.62468e-35	0.297	0.218	0
Rabl2	0.292861	2.75109e-39	6.84885e-35	0.291	0.214	0
Scn3b	0.250171	2.76962e-38	6.89496e-34	0.315	0.235	0
Bex3	0.281291	5.71456e-38	1.42264e-33	0.304	0.229	0
Jade3	0.25333	6.86982e-38	1.71024e-33	0.298	0.221	0
Sfxn1	0.251627	7.60795e-38	1.894e-33	0.405	0.32	0
Arhgef40	0.275824	1.01307e-37	2.52204e-33	0.298	0.221	0
Cdkl2	0.263307	3.46394e-37	8.62347e-33	0.338	0.26	0
Gm16126	0.290782	1.48958e-36	3.70831e-32	0.331	0.255	0
B230217O12Rik	0.298132	2.36504e-36	5.88776e-32	0.29	0.217	0
9330175M20Rik	0.374503	3.12378e-36	7.77666e-32	0.257	0.188	0
4930480K15Rik	0.282195	5.93278e-36	1.47696e-31	0.331	0.256	0
Ubqln4	0.25479	8.4825e-36	2.11172e-31	0.356	0.278	0
Eogt	0.278633	1.14275e-35	2.84488e-31	0.274	0.203	0
Rtbdn	0.298474	1.38453e-35	3.44679e-31	0.279	0.207	0
Ar	0.334526	1.47757e-35	3.67842e-31	0.311	0.237	0
Arhgap33	0.283447	1.79681e-35	4.47316e-31	0.253	0.184	0
Mbd6	0.261786	2.61627e-35	6.51319e-31	0.334	0.259	0
Pld3	0.259575	1.30364e-34	3.24541e-30	0.324	0.25	0
Col11a1	0.482628	1.42672e-34	3.55182e-30	0.381	0.306	0
Ubxn11	0.287452	1.46235e-34	3.64051e-30	0.308	0.235	0
Fbxl19	0.272093	2.81148e-34	6.99917e-30	0.287	0.216	0
Dennd2a	0.256826	3.25593e-33	8.10564e-29	0.331	0.255	0
L3mbtl3	0.27685	5.30924e-33	1.32174e-28	0.333	0.26	0
Ddah1	0.313211	1.97573e-32	4.91858e-28	0.292	0.221	0
Cdh6	0.297013	9.51159e-32	2.36791e-27	0.321	0.249	0
Kcnmb2	0.41014	1.60009e-31	3.98342e-27	0.431	0.35	0
Efna5	0.267497	6.25472e-31	1.55711e-26	0.651	0.572	0
Gm39214	0.251032	8.34525e-31	2.07755e-26	0.386	0.313	0
Ubl5	0.267439	8.82823e-31	2.19779e-26	0.335	0.266	0
Gm10649	0.282875	8.83861e-31	2.20037e-26	0.404	0.33	0
Nagk	0.277799	2.15771e-30	5.37163e-26	0.299	0.232	0
Gm31224	0.279885	1.06381e-29	2.64834e-25	0.252	0.19	0
Glb1	0.266272	4.53941e-29	1.13009e-24	0.274	0.209	0
B3galt5	0.256877	2.34779e-28	5.84482e-24	0.262	0.2	0
Tent5d	0.257414	3.10036e-28	7.71834e-24	0.286	0.222	0
Mid1	0.304864	5.91389e-28	1.47226e-23	0.26	0.2	0
Inhba	0.263166	9.22965e-28	2.29772e-23	0.31	0.243	0
Dach1	0.263122	9.63523e-28	2.39869e-23	0.424	0.347	0
Dusp22	0.253153	1.43362e-27	3.569e-23	0.288	0.226	0
Mok	0.270981	9.09448e-27	2.26407e-22	0.272	0.212	0
Gm42609	0.260161	2.56723e-26	6.39112e-22	0.256	0.197	0
Gad2	2.17768	0	0	0.796	0.165	1
Gm14204	1.6755	0	0	0.461	0.085	1
Gad1	1.63542	0	0	0.603	0.132	1
Lhx1os	1.17863	0	0	0.328	0.094	1
Nrxn3	1.12583	0	0	0.993	0.954	1
Htr2c	1.08888	0	0	0.751	0.531	1
Nxph1	1.06715	0	0	0.779	0.491	1
Cacna2d2	0.944019	0	0	0.809	0.535	1
6330411D24Rik	0.937228	0	0	0.655	0.351	1
9630014M24Rik	0.930355	0	0	0.659	0.398	1
B230217J21Rik	0.92491	0	0	0.694	0.381	1
Nova1	0.605281	0	0	0.864	0.634	1
Grip1	0.554121	0	0	0.967	0.8	1
Lingo2	0.539075	0	0	0.986	0.858	1
Dpp10	0.36439	0	0	0.954	0.804	1
Nrg1	0.554389	9.36986e-308	2.33263e-303	0.973	0.838	1
Dscam	0.382232	2.75812e-304	6.86633e-300	0.993	0.897	1
Npas3	0.776986	2.98288e-299	7.42587e-295	0.844	0.674	1
Pcdh15	0.599619	1.28432e-289	3.19732e-285	0.922	0.741	1
8030451O07Rik	0.838383	2.9486e-289	7.34054e-285	0.606	0.361	1
Agbl4	0.433666	1.69987e-284	4.23182e-280	0.988	0.838	1
Elavl2	0.562625	4.16791e-283	1.0376e-278	0.862	0.638	1
Pdcd7	0.681303	4.77866e-283	1.18965e-278	0.721	0.486	1
Robo1	0.482692	2.77113e-282	6.89872e-278	0.963	0.825	1
Nhs	0.533844	3.46649e-276	8.62983e-272	0.87	0.634	1
Fgf1	0.831809	3.10236e-263	7.72332e-259	0.66	0.44	1
Luzp2	0.703144	7.19507e-259	1.79121e-254	0.79	0.57	1
Kcnip1	0.453266	4.43207e-252	1.10336e-247	0.754	0.483	1
Gnas	0.484875	1.55395e-248	3.86855e-244	0.932	0.788	1
Ubap1l	0.649494	1.22257e-247	3.04358e-243	0.643	0.41	1
Trerf1	0.49291	1.54637e-245	3.84968e-241	0.881	0.691	1
Ano4	0.638411	4.82694e-243	1.20167e-238	0.835	0.663	1
Spock3	0.541142	6.3032e-239	1.56918e-234	0.897	0.727	1
Adra1a	0.936881	2.65014e-231	6.59752e-227	0.334	0.152	1
Garnl3	0.475075	2.2411e-228	5.57923e-224	0.861	0.666	1
Rab3c	0.517258	1.16166e-227	2.89195e-223	0.884	0.714	1
Slc6a1	0.488051	2.35683e-227	5.86733e-223	0.636	0.404	1
Epha10	0.586257	1.66579e-225	4.147e-221	0.747	0.538	1
Myo16	0.566468	4.6462e-225	1.15667e-220	0.653	0.44	1
Tox2	0.676416	1.28123e-222	3.18963e-218	0.572	0.354	1
Ankrd55	0.637696	2.59088e-220	6.45e-216	0.662	0.455	1
Alk	0.704563	1.05299e-216	2.62143e-212	0.641	0.424	1
Sdk1	0.763374	2.28357e-214	5.68494e-210	0.728	0.547	1
Dmd	0.405646	3.50257e-214	8.71964e-210	0.963	0.882	1
Abat	0.582464	2.62352e-213	6.53125e-209	0.665	0.463	1
D030068K23Rik	0.824039	1.13622e-211	2.82863e-207	0.605	0.402	1
Gm15398	0.60778	7.23189e-210	1.80038e-205	0.709	0.49	1
Gabrg3	0.500835	3.69878e-208	9.20812e-204	0.84	0.627	1
Samd5	0.500344	3.51838e-203	8.759e-199	0.661	0.438	1
Las1l	0.564511	1.44142e-201	3.5884e-197	0.746	0.569	1
Meg3	0.268731	1.89189e-200	4.70987e-196	1	0.999	1
Pcdh11x	0.652966	6.15895e-199	1.53327e-194	0.677	0.485	1
Mgat4c	0.465156	8.42771e-198	2.09808e-193	0.904	0.755	1
Zfhx3	0.558086	5.61938e-197	1.39894e-192	0.795	0.593	1
Samd4	0.456653	8.72024e-194	2.1709e-189	0.791	0.581	1
Cadps	0.273839	5.24908e-193	1.30676e-188	0.993	0.95	1
Mdga2	0.296636	5.72268e-191	1.42466e-186	0.998	0.93	1
Traf3	0.496819	1.60083e-188	3.98528e-184	0.744	0.553	1
Sgcd	0.661905	7.41272e-186	1.8454e-181	0.818	0.661	1
Nell1	0.629097	1.66983e-184	4.15705e-180	0.65	0.449	1
Frmpd3	0.588663	2.15363e-184	5.36147e-180	0.59	0.384	1
Lin28b	0.558592	2.19131e-182	5.45526e-178	0.677	0.479	1
Ankrd24	0.598608	2.429e-182	6.04699e-178	0.658	0.474	1
Scn9a	0.478629	9.33163e-181	2.32311e-176	0.861	0.695	1
Chrm2	0.792157	1.82773e-180	4.55012e-176	0.594	0.395	1
Col11a1	0.620303	1.14634e-179	2.85381e-175	0.47	0.279	1
Gm5820	0.751749	4.29657e-178	1.06963e-173	0.394	0.22	1
Kcnmb2	0.584051	2.90233e-176	7.22535e-172	0.514	0.325	1
Zfp618	0.583366	5.0742e-176	1.26322e-171	0.598	0.408	1
Lypd6b	0.747007	7.75994e-176	1.93184e-171	0.309	0.15	1
Ube3a	0.283464	1.41523e-174	3.52322e-170	0.998	0.958	1
Amy1	0.423661	2.05973e-174	5.12769e-170	0.869	0.717	1
Lhfpl3	0.420961	5.51718e-170	1.3735e-165	0.939	0.789	1
Dok6	0.371355	1.15676e-166	2.87976e-162	0.939	0.782	1
Chd5	0.477997	1.29528e-166	3.2246e-162	0.777	0.615	1
Nckap5	0.631209	4.75911e-165	1.18478e-160	0.593	0.406	1
Csmd3	0.299722	4.81654e-165	1.19908e-160	0.99	0.935	1
Htr4	0.481465	4.6904e-164	1.16767e-159	0.505	0.306	1
Stau2	0.362921	1.29979e-163	3.23583e-159	0.915	0.805	1
Zfhx4	0.609457	1.61488e-161	4.02024e-157	0.649	0.479	1
Nrg3	0.270894	2.83337e-161	7.05366e-157	0.999	0.969	1
Pcdh10	0.607164	3.95298e-161	9.84095e-157	0.569	0.383	1
Tox	0.642137	3.1796e-160	7.91562e-156	0.555	0.37	1
Sgcz	0.465311	4.99443e-160	1.24336e-155	0.947	0.825	1
Esrrg	0.29976	4.71425e-159	1.17361e-154	0.894	0.735	1
Robo2	0.474276	2.05087e-158	5.10565e-154	0.875	0.723	1
Ankrd44	0.563557	1.14048e-157	2.83922e-153	0.614	0.432	1
Gm12239	0.650983	1.4497e-156	3.60902e-152	0.513	0.332	1
Gm32509	0.44607	4.2389e-156	1.05527e-151	0.84	0.686	1
Gm17276	0.493721	7.41394e-156	1.8457e-151	0.663	0.478	1
2610316D01Rik	0.644513	3.01741e-154	7.51185e-150	0.517	0.34	1
Pdzrn4	0.388421	4.10625e-152	1.02225e-147	0.833	0.639	1
Ctnna3	0.35311	1.90332e-151	4.73832e-147	0.957	0.854	1
Arhgap18	0.466796	4.13106e-151	1.02843e-146	0.68	0.49	1
Sox2ot	1.73878	2.39114e-150	5.95275e-146	0.458	0.321	1
Rnpc3	0.429489	7.1861e-150	1.78898e-145	0.83	0.698	1
Usp29	0.296817	3.13994e-149	7.81687e-145	0.972	0.853	1
Sntg1	0.284862	5.02174e-149	1.25016e-144	0.985	0.876	1
Glra1	0.542311	8.11165e-149	2.01939e-144	0.42	0.248	1
Ephb1	0.436731	7.42569e-147	1.84863e-142	0.803	0.635	1
Rbms3	0.429522	4.58191e-143	1.14067e-138	0.915	0.771	1
Syn3	0.320193	6.69666e-143	1.66713e-138	0.914	0.781	1
Fstl5	0.455162	6.01e-142	1.49619e-137	0.734	0.554	1
Pou6f2	1.32222	3.01729e-141	7.51155e-137	0.311	0.175	1
Grip2	0.550551	4.85654e-141	1.20904e-136	0.432	0.264	1
Mast2	0.376189	6.62563e-139	1.64945e-134	0.859	0.728	1
Kcnn2	0.320151	1.4741e-136	3.66977e-132	0.873	0.723	1
Gm48749	0.503836	2.26078e-136	5.6282e-132	0.515	0.334	1
Unc5d	0.366919	2.04974e-134	5.10282e-130	0.796	0.615	1
Pcdh7	0.327978	4.57923e-133	1.14e-128	0.927	0.805	1
Slc9a9	0.453178	3.84519e-132	9.5726e-128	0.725	0.562	1
C530008M17Rik	0.346016	5.55778e-129	1.38361e-124	0.839	0.666	1
Htr7	0.612579	5.6495e-129	1.40644e-124	0.379	0.227	1
Aff2	0.468704	6.90378e-129	1.7187e-124	0.794	0.663	1
5330434G04Rik	0.283239	8.27046e-129	2.05893e-124	0.952	0.865	1
Kiz	0.599612	4.48325e-128	1.1161e-123	0.497	0.346	1
Cplane1	0.285882	1.18084e-127	2.93969e-123	0.954	0.881	1
Gabra3	0.431555	1.44139e-127	3.58834e-123	0.613	0.428	1
Glra3	0.593451	8.4015e-127	2.09155e-122	0.432	0.271	1
Magi2	0.254166	2.98889e-126	7.44085e-122	0.998	0.988	1
Snrpn	0.384635	1.77632e-125	4.42215e-121	0.815	0.676	1
Slc35f1	0.262721	3.20857e-124	7.98773e-120	0.904	0.709	1
Frmd3	0.348351	2.52613e-123	6.28879e-119	0.682	0.505	1
Cacng3	0.535919	3.96851e-123	9.87961e-119	0.417	0.26	1
Pld5	0.357004	1.21252e-122	3.01858e-118	0.658	0.473	1
Gm32647	0.362742	4.07683e-122	1.01493e-117	0.562	0.394	1
Trpc3	0.475423	4.75956e-122	1.18489e-117	0.315	0.177	1
Dner	0.323194	2.45883e-121	6.12126e-117	0.826	0.666	1
Gm20642	0.352874	3.79253e-121	9.44151e-117	0.933	0.806	1
Grip1os2	0.559977	6.42899e-121	1.6005e-116	0.426	0.276	1
Rab27b	0.470339	3.65501e-120	9.09916e-116	0.593	0.429	1
Rcan2	0.317819	8.67379e-120	2.15934e-115	0.786	0.613	1
Osbpl9	0.268801	1.38904e-117	3.45801e-113	0.926	0.838	1
Rnf157	0.386897	2.78826e-117	6.94138e-113	0.775	0.646	1
Gm13629	0.363043	5.86504e-117	1.4601e-112	0.762	0.61	1
Pde8b	0.354056	1.37317e-115	3.41851e-111	0.79	0.621	1
Cntnap2	0.305056	5.18949e-115	1.29192e-110	0.999	0.983	1
Atp1a3	0.302243	7.83493e-115	1.9505e-110	0.893	0.793	1
Msi2	0.371694	3.37551e-114	8.40332e-110	0.927	0.851	1
Tmem91	0.540614	1.81426e-112	4.5166e-108	0.441	0.291	1
A330008L17Rik	0.714177	2.34243e-112	5.83149e-108	0.517	0.375	1
Olfm2	0.404187	3.92812e-112	9.77906e-108	0.599	0.435	1
Cdh4	0.481279	7.36059e-112	1.83242e-107	0.623	0.473	1
Elavl4	0.313821	9.55328e-112	2.37829e-107	0.807	0.659	1
A230006K03Rik	0.313244	1.57228e-111	3.91419e-107	0.902	0.765	1
Adcy2	0.42056	6.832e-111	1.70083e-106	0.654	0.482	1
Asah2	0.640632	1.37658e-110	3.42699e-106	0.286	0.163	1
Opcml	0.346812	3.04567e-110	7.58219e-106	0.963	0.915	1
9530059O14Rik	0.360895	1.55266e-109	3.86534e-105	0.755	0.608	1
Coro6	0.483076	6.39893e-109	1.59301e-104	0.469	0.313	1
Sclt1	0.296789	3.83065e-108	9.5364e-104	0.888	0.781	1
Gmds	0.306959	4.09398e-108	1.0192e-103	0.871	0.761	1
Mkx	0.519903	5.6634e-108	1.4099e-103	0.452	0.302	1
Lrrtm4	0.265676	8.39752e-108	2.09056e-103	0.984	0.898	1
Lgr5	0.537494	1.00176e-107	2.49389e-103	0.263	0.142	1
Dcx	0.443928	1.61618e-107	4.02349e-103	0.606	0.449	1
Gm15680	0.677609	7.62906e-106	1.89926e-101	0.448	0.309	1
Fchsd2	0.28809	1.19405e-105	2.97259e-101	0.875	0.766	1
Spats2l	0.497269	3.18933e-105	7.93984e-101	0.527	0.38	1
Gm16083	0.474745	4.71882e-104	1.17475e-99	0.484	0.335	1
9330158H04Rik	0.928798	7.16551e-104	1.78385e-99	0.253	0.141	1
Plxdc2	0.403453	9.87461e-104	2.45828e-99	0.74	0.615	1
Pak3	0.278431	2.91589e-103	7.25911e-99	0.917	0.778	1
Copg2	0.352667	1.4189e-102	3.53234e-98	0.772	0.644	1
Dzank1	0.331224	2.18738e-102	5.44549e-98	0.765	0.622	1
Man1a	0.568611	3.04379e-101	7.57751e-97	0.408	0.266	1
Gm28905	0.40404	7.30505e-101	1.81859e-96	0.593	0.433	1
Asap1	0.255579	1.4133e-100	3.51841e-96	0.84	0.686	1
Gpc5	0.630354	2.7096e-100	6.74556e-96	0.67	0.554	1
Gm33680	0.56629	2.83581e-100	7.05975e-96	0.27	0.151	1
Nrg3os	0.283056	6.59582e-100	1.64203e-95	0.939	0.814	1
Dlc1	0.293776	1.18225e-99	2.94321e-95	0.772	0.62	1
Epha5	0.252434	2.61635e-98	6.51339e-94	0.86	0.706	1
Kcnt2	0.424791	3.63344e-98	9.04545e-94	0.607	0.465	1
Tshz2	0.326566	3.85581e-98	9.59905e-94	0.597	0.426	1
Csrnp3	0.277177	3.75756e-97	9.35444e-93	0.886	0.764	1
4930447C04Rik	0.469356	8.04678e-97	2.00325e-92	0.49	0.348	1
Cdh13	0.512335	5.74225e-96	1.42953e-91	0.727	0.591	1
Cdh18	0.28585	1.1621e-95	2.89304e-91	0.944	0.837	1
Tango2	0.327508	1.75231e-95	4.36239e-91	0.784	0.667	1
Gucy1a2	0.2779	3.80673e-95	9.47686e-91	0.88	0.76	1
Bmper	0.527327	3.44122e-94	8.56692e-90	0.31	0.185	1
Htr1f	0.589009	8.736e-94	2.17483e-89	0.48	0.355	1
3110021N24Rik	0.308442	1.03918e-93	2.58704e-89	0.829	0.706	1
Cfap46	0.483812	1.65623e-93	4.12319e-89	0.37	0.237	1
Gm13052	0.391943	1.67364e-93	4.16653e-89	0.511	0.364	1
Stard9	0.440352	2.49044e-93	6.19996e-89	0.55	0.411	1
Ptpn5	0.36443	2.63313e-93	6.55518e-89	0.658	0.519	1
P3h2	0.560959	3.9274e-93	9.77726e-89	0.366	0.24	1
Fat3	0.269501	5.19446e-92	1.29316e-87	0.837	0.703	1
Disp1	0.519385	1.83112e-91	4.55858e-87	0.349	0.226	1
4930444A19Rik	0.578273	1.1917e-90	2.96674e-86	0.361	0.235	1
Tfrc	0.412635	2.67278e-90	6.65389e-86	0.598	0.463	1
Zmynd8	0.256123	3.97038e-90	9.88426e-86	0.904	0.824	1
Nell1os	0.627714	1.37267e-89	3.41726e-85	0.305	0.188	1
Sfmbt2	0.443762	2.25297e-89	5.60877e-85	0.402	0.269	1
Rtl4	0.304898	3.14017e-89	7.81746e-85	0.71	0.563	1
Pfkp	0.320445	3.79085e-89	9.43731e-85	0.744	0.617	1
Igdcc4	0.417488	1.00358e-88	2.49841e-84	0.485	0.349	1
Arhgap22	0.571429	1.19389e-88	2.9722e-84	0.308	0.193	1
Dync1h1	0.299077	1.38909e-88	3.45815e-84	0.821	0.704	1
Trpc5	0.304844	2.07084e-88	5.15534e-84	0.565	0.415	1
Gm20713	0.647424	3.47655e-88	8.65487e-84	0.378	0.257	1
Slc44a5	0.479638	9.57048e-88	2.38257e-83	0.585	0.434	1
Prr16	0.339053	1.26653e-87	3.15303e-83	0.689	0.544	1
Lig1	0.529629	9.07012e-87	2.25801e-82	0.323	0.205	1
Magi3	0.309039	1.00679e-86	2.50641e-82	0.732	0.583	1
Gm5441	0.400882	7.62684e-86	1.8987e-81	0.632	0.502	1
Pcgf5	0.341704	1.41278e-85	3.51711e-81	0.61	0.472	1
Pid1	0.269192	1.4149e-84	3.5224e-80	0.793	0.643	1
Grb10	0.286556	2.38444e-84	5.93607e-80	0.785	0.641	1
Cstf2	0.351185	3.20333e-84	7.97469e-80	0.674	0.547	1
Col4a2	0.392954	4.29957e-84	1.07038e-79	0.57	0.438	1
Vwa5b2	0.358795	6.43451e-84	1.60187e-79	0.634	0.503	1
4930445B16Rik	0.4227	5.64553e-83	1.40546e-78	0.539	0.4	1
Dpysl3	0.39621	2.50282e-82	6.23076e-78	0.534	0.401	1
Flrt2	0.372388	6.78557e-82	1.68927e-77	0.553	0.416	1
Tro	0.325919	1.0494e-81	2.61249e-77	0.744	0.622	1
Limk1	0.46729	1.79955e-81	4.47998e-77	0.366	0.246	1
Map4k2	0.348935	1.87041e-81	4.65638e-77	0.597	0.464	1
Rasgrf2	0.267298	3.82449e-81	9.52106e-77	0.64	0.483	1
Pbx3	0.325963	5.07261e-81	1.26283e-76	0.611	0.468	1
Zfp462	0.279418	1.05089e-80	2.6162e-76	0.763	0.623	1
Cep70	0.326811	4.23192e-80	1.05354e-75	0.668	0.542	1
Ddah1	0.464255	1.07182e-79	2.6683e-75	0.328	0.211	1
Bean1	0.532961	2.7278e-79	6.79086e-75	0.283	0.177	1
Fggy	0.411209	3.36401e-79	8.37471e-75	0.47	0.345	1
Prkar2b	0.406239	4.87624e-79	1.21394e-74	0.477	0.348	1
Pnkd	0.371516	1.07546e-78	2.67736e-74	0.539	0.413	1
1810034E14Rik	0.369009	2.72123e-78	6.77451e-74	0.569	0.434	1
4930595D18Rik	0.424841	1.92916e-77	4.80264e-73	0.433	0.308	1
E230016M11Rik	0.349755	2.18191e-77	5.43185e-73	0.528	0.393	1
D830024N08Rik	0.315632	7.38682e-77	1.83895e-72	0.711	0.586	1
Cntnap5b	0.320258	1.13368e-76	2.8223e-72	0.76	0.624	1
Psd2	0.398597	1.61528e-76	4.02123e-72	0.433	0.305	1
Nwd1	0.50639	2.27154e-76	5.65501e-72	0.268	0.165	1
Cyth3	0.388706	3.14574e-76	7.83132e-72	0.497	0.371	1
Nfatc2	0.420417	1.06291e-75	2.64612e-71	0.35	0.233	1
Scn3a	0.263971	5.7373e-75	1.4283e-70	0.774	0.635	1
Rgs17	0.294484	9.46354e-75	2.35595e-70	0.738	0.613	1
Phka1	0.344336	1.33949e-74	3.33467e-70	0.533	0.403	1
Gm11508	0.468281	1.36497e-74	3.39808e-70	0.395	0.277	1
Jazf1	0.257218	1.54839e-74	3.85472e-70	0.847	0.738	1
Wsb1	0.291558	5.10363e-74	1.27055e-69	0.705	0.585	1
Dip2a	0.286711	3.24397e-73	8.07586e-69	0.684	0.555	1
Sh3rf1	0.357015	4.22581e-73	1.05202e-68	0.53	0.398	1
Adarb2	0.267274	9.48198e-73	2.36054e-68	0.668	0.539	1
Shd	0.460591	1.71537e-72	4.27042e-68	0.298	0.194	1
Arnt2	0.295479	7.10917e-72	1.76983e-67	0.669	0.541	1
Pced1b	0.358294	2.94521e-71	7.33211e-67	0.566	0.44	1
Stk38	0.281913	4.92803e-71	1.22683e-66	0.75	0.641	1
Hs6st2	0.251238	5.31342e-71	1.32278e-66	0.659	0.52	1
Grm3	0.408648	5.97001e-71	1.48623e-66	0.627	0.511	1
Bicc1	0.438782	1.38813e-70	3.45574e-66	0.396	0.281	1
Cdh8	0.48866	1.52542e-70	3.79754e-66	0.736	0.667	1
Sec24b	0.258122	2.35752e-70	5.86904e-66	0.808	0.705	1
Elovl6	0.281678	3.37569e-70	8.40379e-66	0.651	0.525	1
Lekr1	0.373522	9.75167e-69	2.42768e-64	0.563	0.447	1
Cdh11	0.289201	2.60202e-68	6.47773e-64	0.621	0.488	1
Tm6sf1	0.422964	4.01428e-68	9.99356e-64	0.4	0.286	1
Snph	0.282831	1.00336e-67	2.49787e-63	0.764	0.659	1
Slc25a3	0.352226	1.13132e-67	2.81642e-63	0.694	0.586	1
Dzip1	0.324714	1.29848e-67	3.23257e-63	0.592	0.469	1
Bcat1	0.372859	1.50426e-67	3.74485e-63	0.434	0.318	1
Grm8	0.296105	2.19279e-67	5.45896e-63	0.695	0.559	1
Pantr1	0.435318	4.56795e-67	1.13719e-62	0.272	0.173	1
Cpeb2	0.301951	9.67771e-67	2.40927e-62	0.619	0.498	1
Agrn	0.271018	1.82144e-66	4.53448e-62	0.736	0.622	1
Stambpl1	0.393828	2.44122e-66	6.07742e-62	0.412	0.299	1
Mblac2	0.316139	1.03127e-65	2.56735e-61	0.649	0.534	1
Susd4	0.28604	1.83919e-65	4.57865e-61	0.72	0.608	1
2700069I18Rik	0.494149	4.30308e-65	1.07125e-60	0.292	0.192	1
Tle4	0.360518	8.8512e-65	2.20351e-60	0.587	0.471	1
5530401A14Rik	0.283035	2.02218e-64	5.03422e-60	0.45	0.324	1
Gprin3	0.319469	2.17643e-64	5.41822e-60	0.464	0.341	1
Slco3a1	0.26875	6.05381e-64	1.5071e-59	0.777	0.687	1
Gab3	0.334326	6.43939e-64	1.60309e-59	0.35	0.241	1
Caskin1	0.325384	2.40146e-63	5.97843e-59	0.556	0.443	1
Cgn	0.403242	4.98067e-63	1.23994e-58	0.283	0.184	1
Tmem130	0.288664	7.80409e-63	1.94283e-58	0.618	0.498	1
Gpr45	0.321558	1.60302e-62	3.99072e-58	0.588	0.47	1
Rnf180	0.30212	2.06607e-62	5.14349e-58	0.618	0.5	1
Vstm5	0.465112	2.46773e-62	6.14342e-58	0.303	0.205	1
Gm9866	0.393105	2.48571e-62	6.18817e-58	0.451	0.34	1
C78859	0.377109	5.33435e-61	1.32799e-56	0.431	0.323	1
Aatf	0.270938	7.32465e-61	1.82347e-56	0.598	0.484	1
Gm15155	0.365646	7.41264e-61	1.84538e-56	0.443	0.328	1
Gm7854	0.323888	1.24283e-60	3.09402e-56	0.418	0.306	1
Sash1	0.281345	1.53512e-60	3.82168e-56	0.44	0.321	1
Adamts16	0.321659	1.6165e-60	4.02427e-56	0.336	0.231	1
Frmpd1	0.47728	1.9911e-60	4.95685e-56	0.277	0.183	1
Bend7	0.419705	2.17936e-60	5.42551e-56	0.264	0.171	1
Gm20721	0.363513	2.68156e-60	6.67575e-56	0.414	0.306	1
Ptpn9	0.258862	8.90707e-60	2.21742e-55	0.655	0.54	1
Mir124-2hg	0.255265	1.45246e-59	3.61589e-55	0.608	0.477	1
Tox3	0.405601	1.6757e-59	4.17165e-55	0.431	0.322	1
Gm36388	0.371463	2.31042e-59	5.75179e-55	0.425	0.316	1
6330576A10Rik	0.400466	2.57835e-59	6.41881e-55	0.308	0.208	1
Gm48727	0.401442	3.70441e-59	9.22214e-55	0.273	0.178	1
Plch1	0.343746	8.81825e-59	2.1953e-54	0.315	0.214	1
Kirrel	0.447743	9.67649e-59	2.40896e-54	0.272	0.179	1
Btbd1	0.327386	1.08542e-58	2.70216e-54	0.553	0.446	1
Vwc2l	0.31804	5.34144e-58	1.32975e-53	0.504	0.381	1
Gm48893	0.370035	1.23535e-57	3.0754e-53	0.349	0.247	1
Ttc4	0.294379	1.89874e-57	4.72692e-53	0.615	0.506	1
Caprin2	0.380421	1.97234e-57	4.91014e-53	0.358	0.256	1
Bcl2	0.299604	2.28916e-57	5.69885e-53	0.468	0.353	1
Timp3	0.273399	4.02609e-57	1.00229e-52	0.618	0.5	1
Gm48957	0.513605	5.26385e-57	1.31044e-52	0.26	0.173	1
Rasgrp2	0.41952	9.18935e-57	2.28769e-52	0.258	0.169	1
Acadsb	0.260453	9.23418e-57	2.29885e-52	0.696	0.581	1
Eogt	0.402467	3.76344e-56	9.36908e-52	0.292	0.199	1
Gm15952	0.359137	8.39514e-56	2.08997e-51	0.479	0.376	1
Grin2d	0.348647	1.02464e-55	2.55084e-51	0.41	0.305	1
Slc4a3	0.257489	4.00081e-55	9.96002e-51	0.652	0.546	1
Ccdc82	0.265486	4.72048e-55	1.17516e-50	0.566	0.454	1
Arrb1	0.277973	5.52272e-55	1.37488e-50	0.537	0.425	1
Chsy3	0.274541	8.44776e-55	2.10307e-50	0.626	0.512	1
Basp1	0.284321	1.02054e-54	2.54064e-50	0.619	0.499	1
Zfp804b	0.306894	1.06165e-54	2.64297e-50	0.609	0.514	1
Shfl	0.278712	1.1941e-54	2.9727e-50	0.516	0.408	1
Dpysl5	0.267443	1.80199e-54	4.48605e-50	0.569	0.447	1
A830018L16Rik	0.298768	2.21054e-54	5.50314e-50	0.721	0.587	1
Epb41l5	0.403858	2.38778e-54	5.94437e-50	0.3	0.207	1
Gm31508	0.307719	2.65275e-54	6.60402e-50	0.4	0.295	1
Lpin1	0.34308	2.90909e-54	7.24218e-50	0.418	0.317	1
Chrm3	0.300655	3.99187e-54	9.93776e-50	0.689	0.577	1
Pgap1	0.296751	7.944e-54	1.97766e-49	0.545	0.432	1
A530058N18Rik	0.280037	3.56743e-53	8.88112e-49	0.452	0.34	1
Pcdh17	0.299874	3.69232e-53	9.19204e-49	0.609	0.499	1
Podxl2	0.298455	7.17651e-53	1.78659e-48	0.499	0.39	1
Arfgef2	0.257506	8.93195e-53	2.22361e-48	0.657	0.553	1
Nox1	0.357277	1.11626e-52	2.77892e-48	0.391	0.293	1
Rnf38	0.262357	1.87939e-52	4.67873e-48	0.561	0.454	1
BC052040	0.282341	2.44273e-52	6.08117e-48	0.552	0.442	1
Pdss1	0.264532	9.67925e-52	2.40965e-47	0.542	0.438	1
Pgr	0.364014	1.08863e-51	2.71016e-47	0.398	0.298	1
Nup93	0.278728	1.17759e-51	2.93161e-47	0.542	0.438	1
Adamts6	0.330389	1.60607e-51	3.99831e-47	0.349	0.25	1
Mroh1	0.26267	2.24502e-51	5.58899e-47	0.455	0.349	1
Dchs2	0.430218	7.77494e-51	1.93557e-46	0.314	0.223	1
Zfp30	0.348758	8.11326e-51	2.0198e-46	0.33	0.236	1
Ppargc1a	0.335433	8.90369e-51	2.21657e-46	0.534	0.432	1
Pcyt2	0.255673	1.7004e-50	4.23315e-46	0.611	0.502	1
Gga2	0.32401	2.21913e-50	5.52453e-46	0.442	0.343	1
Rhbdl3	0.312625	5.77443e-50	1.43755e-45	0.387	0.287	1
Idh3b	0.256646	6.2415e-50	1.55382e-45	0.596	0.494	1
Sod2	0.266222	7.57082e-50	1.88476e-45	0.607	0.505	1
Cep126	0.288621	2.32792e-49	5.79536e-45	0.54	0.433	1
Asxl3	0.282153	2.74968e-49	6.84532e-45	0.54	0.434	1
Cspg5	0.271997	3.21307e-49	7.99893e-45	0.482	0.377	1
Sema6d	0.270166	3.4579e-49	8.60843e-45	0.718	0.622	1
Gm15336	0.324808	5.66811e-49	1.41107e-44	0.346	0.251	1
Dhtkd1	0.352456	1.01483e-48	2.52641e-44	0.368	0.276	1
Gfra2	0.361794	2.29536e-48	5.7143e-44	0.274	0.187	1
Dusp15	0.323772	2.77773e-48	6.91515e-44	0.355	0.261	1
Baiap3	0.346009	3.56387e-48	8.87224e-44	0.422	0.321	1
Gprasp2	0.27683	4.66655e-48	1.16174e-43	0.59	0.483	1
Kifc2	0.253771	6.94776e-48	1.72965e-43	0.618	0.518	1
Wnk3	0.303951	6.99032e-48	1.74024e-43	0.443	0.345	1
Gm14827	0.316786	7.85366e-48	1.95517e-43	0.448	0.351	1
Myo19	0.371398	1.08185e-47	2.69327e-43	0.275	0.191	1
Zfpm2	0.307421	1.19131e-47	2.96576e-43	0.689	0.581	1
Cep83	0.293729	1.62488e-47	4.04514e-43	0.513	0.419	1
Mdh1	0.333254	3.93422e-47	9.79423e-43	0.429	0.335	1
4932443L11Rik	0.271168	1.06938e-46	2.66223e-42	0.607	0.504	1
Arhgef6	0.361141	1.82297e-46	4.53829e-42	0.268	0.185	1
Dlat	0.252953	3.65235e-46	9.09254e-42	0.524	0.425	1
4930517O19Rik	0.26479	9.66684e-46	2.40656e-41	0.65	0.55	1
Gm48091	0.274086	1.93466e-45	4.81633e-41	0.56	0.458	1
Resp18	0.335596	2.23441e-45	5.56256e-41	0.401	0.306	1
Klhl10	0.37869	2.31218e-45	5.75617e-41	0.371	0.283	1
Flt3	0.319711	3.21603e-45	8.00632e-41	0.404	0.31	1
Ttc39a	0.336809	3.79428e-45	9.44585e-41	0.269	0.187	1
Igf2bp3	0.260758	5.13283e-45	1.27782e-40	0.586	0.485	1
Hacd1	0.272351	5.4669e-45	1.36099e-40	0.545	0.45	1
Cplx1	0.278017	2.22065e-44	5.52831e-40	0.392	0.296	1
Cntn3	0.307747	4.2526e-44	1.05868e-39	0.721	0.628	1
Lncbate1	0.453398	5.32453e-44	1.32554e-39	0.255	0.178	1
Ate1	0.264413	7.60147e-44	1.89239e-39	0.539	0.441	1
Tmem241	0.298872	9.66632e-44	2.40643e-39	0.403	0.313	1
Manba	0.305054	1.66279e-43	4.13951e-39	0.35	0.261	1
Gm11418	0.292202	4.80442e-43	1.19606e-38	0.315	0.226	1
Rpl11	0.370867	6.41068e-43	1.59594e-38	0.282	0.203	1
Ebf4	0.326587	7.39717e-43	1.84153e-38	0.273	0.192	1
Agrp	0.285559	1.12218e-42	2.79366e-38	0.523	0.431	1
Nceh1	0.268263	1.59129e-42	3.96152e-38	0.441	0.35	1
Slc4a8	0.29495	1.94511e-42	4.84236e-38	0.444	0.351	1
Gm15083	0.321193	2.4084e-42	5.99572e-38	0.365	0.275	1
Chchd7	0.277196	3.15719e-42	7.85983e-38	0.404	0.31	1
Ndufaf2	0.266833	6.22491e-42	1.54969e-37	0.443	0.351	1
Vopp1	0.294981	6.80925e-42	1.69516e-37	0.425	0.335	1
Simc1	0.266104	1.28833e-41	3.2073e-37	0.518	0.425	1
Lrrcc1	0.250613	1.52114e-41	3.78687e-37	0.493	0.395	1
Sycp3	0.36763	5.37686e-41	1.33857e-36	0.33	0.246	1
Begain	0.288389	6.046e-41	1.50515e-36	0.404	0.312	1
Mest	0.323261	6.75502e-41	1.68166e-36	0.332	0.249	1
St8sia4	0.361797	8.61256e-41	2.1441e-36	0.309	0.227	1
Fbn1	0.265798	1.402e-40	3.49028e-36	0.421	0.328	1
Ndufaf7	0.256142	2.08996e-40	5.20296e-36	0.537	0.447	1
Kazn	0.251169	3.36014e-40	8.36507e-36	0.391	0.301	1
Il11ra1	0.331053	3.98474e-40	9.92e-36	0.254	0.179	1
Samm50	0.257526	4.39738e-40	1.09473e-35	0.466	0.374	1
Zfp941	0.291178	5.24456e-40	1.30563e-35	0.418	0.33	1
Hacd4	0.279847	5.37696e-40	1.3386e-35	0.409	0.318	1
Gls2	0.266357	2.07106e-39	5.15591e-35	0.386	0.297	1
Notch3	0.348862	2.382e-39	5.92999e-35	0.271	0.195	1
Capn2	0.274231	3.41971e-39	8.51337e-35	0.427	0.337	1
Prpf19	0.313614	5.33817e-39	1.32894e-34	0.279	0.202	1
Gm46124	0.319602	9.04033e-39	2.25059e-34	0.304	0.224	1
Gm48742	0.251996	1.53152e-38	3.81271e-34	0.442	0.35	1
Cdc7	0.262628	1.55339e-38	3.86717e-34	0.453	0.363	1
Mrap2	0.336375	2.42586e-38	6.03917e-34	0.265	0.189	1
Cox5a	0.29944	3.27658e-38	8.15705e-34	0.265	0.19	1
Dnah7b	0.278244	4.46312e-38	1.11109e-33	0.336	0.252	1
Rnf25	0.26092	5.94511e-38	1.48003e-33	0.431	0.342	1
Tubb3	0.266703	6.70236e-38	1.66855e-33	0.387	0.3	1
Arhgef40	0.311931	7.8685e-38	1.95886e-33	0.301	0.223	1
Ccdc171	0.378636	1.6045e-37	3.9944e-33	0.329	0.251	1
Fam169a	0.265793	1.99638e-37	4.96998e-33	0.471	0.382	1
Fam111a	0.38183	2.17459e-37	5.41364e-33	0.252	0.181	1
Ache	0.347137	2.27231e-37	5.6569e-33	0.26	0.188	1
A330040F15Rik	0.336744	4.25568e-37	1.05945e-32	0.267	0.192	1
Zfp961	0.266224	6.05443e-37	1.50725e-32	0.463	0.376	1
Fbh1	0.285236	6.52455e-37	1.62429e-32	0.359	0.277	1
Gm45847	0.272707	1.39404e-36	3.47047e-32	0.415	0.328	1
Ldhb	0.272805	3.47606e-36	8.65365e-32	0.327	0.248	1
Mttp	0.307044	4.39085e-36	1.0931e-31	0.387	0.304	1
Maged1	0.267293	5.68941e-36	1.41638e-31	0.471	0.386	1
Mthfs	0.263482	6.85925e-36	1.70761e-31	0.422	0.335	1
L3mbtl1	0.341192	7.38893e-36	1.83947e-31	0.254	0.183	1
Cacna2d3	0.346808	7.41073e-36	1.8449e-31	0.672	0.596	1
Hdac3	0.302454	7.53906e-36	1.87685e-31	0.346	0.267	1
Frg1	0.264583	1.39155e-35	3.46426e-31	0.435	0.351	1
Zdbf2	0.274336	1.51092e-35	3.76144e-31	0.364	0.281	1
4930587E11Rik	0.358778	2.06781e-35	5.14782e-31	0.412	0.329	1
Nphp3	0.281338	4.68758e-35	1.16697e-30	0.355	0.275	1
Gm49179	0.254187	9.86601e-35	2.45614e-30	0.428	0.342	1
Ugdh	0.269904	1.66831e-34	4.15327e-30	0.333	0.256	1
Sfxn1	0.288486	1.9942e-34	4.96456e-30	0.403	0.324	1
Chga	0.279354	2.79988e-34	6.9703e-30	0.359	0.28	1
Phf1	0.298185	6.26023e-34	1.55848e-29	0.342	0.264	1
Thsd4	0.338986	8.1732e-34	2.03472e-29	0.456	0.371	1
Trpm2	0.276525	1.2897e-33	3.21072e-29	0.341	0.264	1
Cnbd2	0.275299	1.3212e-33	3.28914e-29	0.299	0.226	1
Gm31224	0.371109	1.53663e-33	3.82544e-29	0.259	0.19	1
Slc25a40	0.283672	2.68083e-33	6.67394e-29	0.29	0.218	1
Zfp641	0.294101	9.7409e-33	2.425e-28	0.302	0.228	1
Spire2	0.30952	5.25727e-32	1.3088e-27	0.308	0.237	1
Gm16126	0.319266	9.48518e-32	2.36134e-27	0.331	0.258	1
Uckl1	0.256486	9.96564e-32	2.48094e-27	0.333	0.258	1
Pfkfb4	0.260991	2.10574e-31	5.24223e-27	0.38	0.302	1
Dhx35	0.274233	2.18134e-31	5.43044e-27	0.283	0.215	1
Slc1a6	0.292039	2.64177e-31	6.57669e-27	0.286	0.216	1
Lca5l	0.286146	3.59698e-31	8.95469e-27	0.355	0.281	1
Idh3a	0.287727	4.97654e-31	1.23891e-26	0.251	0.186	1
Fam124a	0.27781	8.33522e-31	2.07505e-26	0.298	0.227	1
Tvp23a	0.257859	1.43175e-30	3.56433e-26	0.341	0.268	1
Gm38251	0.269835	1.92389e-30	4.78952e-26	0.343	0.27	1
Gpc1	0.292256	4.87129e-30	1.21271e-25	0.264	0.197	1
Sc5d	0.280278	5.35926e-30	1.33419e-25	0.293	0.223	1
Abcb10	0.267058	1.29938e-29	3.2348e-25	0.305	0.234	1
Atat1	0.274393	1.63116e-29	4.06078e-25	0.321	0.251	1
Gys1	0.253297	4.46132e-29	1.11064e-24	0.366	0.295	1
Tmem169	0.254907	1.09501e-28	2.72603e-24	0.332	0.261	1
Tmem25	0.260761	1.65856e-28	4.12898e-24	0.302	0.235	1
Lrtm1	0.372238	2.52681e-28	6.29048e-24	0.313	0.247	1
Crot	0.254731	3.57359e-28	8.89646e-24	0.285	0.22	1
Has1	0.27347	5.96377e-28	1.48468e-23	0.294	0.226	1
Zfp385a	0.268298	9.66907e-28	2.40711e-23	0.293	0.227	1
Fam20b	0.250746	1.95049e-27	4.85573e-23	0.326	0.258	1
Zim1	0.252249	7.08272e-27	1.76324e-22	0.263	0.198	1
Tk2	0.267376	7.6907e-27	1.9146e-22	0.254	0.192	1
Zfp975	0.262574	1.14703e-26	2.85554e-22	0.29	0.225	1
Trmt61b	0.264097	1.23281e-26	3.06907e-22	0.343	0.274	1
Pcbd2	0.279733	2.34808e-26	5.84555e-22	0.301	0.237	1
Tmem246	0.281049	2.81295e-26	7.00285e-22	0.266	0.206	1
Dipk1b	0.273158	3.19627e-26	7.95711e-22	0.274	0.211	1
Hdac6	0.253147	5.46261e-26	1.35992e-21	0.339	0.271	1
Izumo4	0.252348	6.28513e-26	1.56468e-21	0.346	0.28	1
Lrmda	0.289538	7.08939e-26	1.7649e-21	0.29	0.228	1
9330175M20Rik	0.326446	8.32786e-26	2.07322e-21	0.252	0.193	1
Bdh1	0.250253	9.08335e-26	2.2613e-21	0.31	0.245	1
Mboat7	0.258543	1.04542e-25	2.60259e-21	0.319	0.254	1
Snx21	0.252829	2.94105e-25	7.32175e-21	0.32	0.255	1
Gm11437	0.26061	1.74046e-24	4.33289e-20	0.261	0.202	1
Rimklb	0.28677	2.2109e-24	5.50404e-20	0.284	0.224	1
Fam204a	0.251963	1.95099e-23	4.857e-19	0.3	0.24	1
Scarb1	0.260733	2.51948e-23	6.27225e-19	0.274	0.215	1
Tmem132c	0.518889	3.40344e-23	8.47286e-19	0.285	0.23	1
Tent5d	0.257276	5.43696e-22	1.35353e-17	0.284	0.225	1
Cdk10	0.254154	2.55025e-21	6.34885e-17	0.317	0.26	1
Ptpro	0.295343	2.46008e-19	6.12436e-15	0.428	0.368	1
Tmem132d	0.343877	1.86225e-14	4.63607e-10	0.339	0.295	1
Gabra6	4.97289	0	0	0.82	0.023	2
Fat2	4.71516	0	0	0.78	0.044	2
Il16	4.60382	0	0	0.766	0.068	2
Chn2	4.4653	0	0	0.991	0.307	2
Svep1	4.45406	0	0	0.593	0.029	2
Gm42912	4.29812	0	0	0.468	0.004	2
Exph5	4.15219	0	0	0.55	0.037	2
Etv1	4.02881	0	0	0.736	0.127	2
Grm4	3.91497	0	0	0.81	0.244	2
Gm31615	3.8769	0	0	0.403	0.028	2
Cnksr3	3.75374	0	0	0.612	0.084	2
Grin2c	3.74128	0	0	0.648	0.087	2
Lhfp	3.67475	0	0	0.942	0.254	2
Gm2694	3.63933	0	0	0.669	0.098	2
Cnpy1	3.59031	0	0	0.632	0.098	2
Ror1	3.58931	0	0	0.674	0.141	2
Cadps2	3.44618	0	0	0.985	0.339	2
Reln	3.40526	0	0	0.956	0.201	2
Zic1	3.39049	0	0	0.609	0.083	2
Boc	3.33743	0	0	0.429	0.062	2
Gabrd	3.32728	0	0	0.382	0.053	2
Ptpn22	3.28269	0	0	0.329	0.045	2
Camk4	3.20452	0	0	0.956	0.616	2
Slc4a4	3.13629	0	0	0.895	0.339	2
Trmt9b	3.1325	0	0	0.521	0.138	2
Megf11	3.12672	0	0	0.827	0.271	2
Tmem266	3.12061	0	0	0.685	0.263	2
Chd7	3.06099	0	0	0.883	0.317	2
Afap1l2	3.04603	0	0	0.252	0.019	2
Pde1c	3.04505	0	0	0.779	0.316	2
Trhde	3.04045	0	0	0.887	0.363	2
Mtcl1	3.0234	0	0	0.86	0.421	2
Cbln3	3.01596	0	0	0.256	0.011	2
Kank2	2.97493	0	0	0.25	0.027	2
Tmem178	2.91572	0	0	0.656	0.214	2
Pax6	2.89312	0	0	0.345	0.051	2
Pkib	2.86083	0	0	0.568	0.186	2
Usp3	2.8533	0	0	0.777	0.388	2
Tll1	2.85259	0	0	0.627	0.156	2
Wscd2	2.84201	0	0	0.725	0.372	2
Dleu2	2.83541	0	0	0.573	0.2	2
Car4	2.80232	0	0	0.257	0.038	2
Ntn4	2.75868	0	0	0.504	0.186	2
Adcy1	2.75667	0	0	0.769	0.386	2
Cnr1	2.73733	0	0	0.509	0.182	2
6530403H02Rik	2.71538	0	0	0.393	0.102	2
Zfp521	2.70945	0	0	0.897	0.413	2
Olfm3	2.69267	0	0	0.954	0.608	2
Gm27016	2.68311	0	0	0.336	0.065	2
Sel1l3	2.68061	0	0	0.684	0.274	2
Kcnd2	2.67964	0	0	1	0.951	2
Jph1	2.66316	0	0	0.499	0.145	2
Caln1	2.63904	0	0	0.982	0.718	2
Als2	2.6283	0	0	0.647	0.327	2
Nhsl2	2.58969	0	0	0.714	0.453	2
Ust	2.55505	0	0	0.683	0.274	2
St18	2.48439	0	0	0.765	0.35	2
Tmem163	2.46757	0	0	0.862	0.459	2
Eps8	2.45622	0	0	0.577	0.262	2
Appl2	2.45193	0	0	0.665	0.379	2
Dpf3	2.44662	0	0	0.78	0.338	2
Ndst3	2.43605	0	0	0.893	0.523	2
Sphkap	2.41421	0	0	0.917	0.589	2
Rbfox3	2.40679	0	0	0.968	0.8	2
Sv2b	2.38169	0	0	0.769	0.352	2
Mctp1	2.33474	0	0	0.967	0.719	2
Lin7a	2.33101	0	0	0.882	0.639	2
Meis1	2.28184	0	0	0.751	0.292	2
Maml2	2.25784	0	0	0.785	0.473	2
Plcxd3	2.20238	0	0	0.825	0.564	2
Astn2	2.18146	0	0	0.995	0.872	2
Pld5	2.17611	0	0	0.915	0.492	2
Msra	2.16524	0	0	0.861	0.561	2
Zfp385b	2.14445	0	0	0.982	0.698	2
Lpp	2.12881	0	0	0.745	0.532	2
Cntn6	2.12337	0	0	0.932	0.708	2
Patj	2.09701	0	0	0.812	0.598	2
Syne1	2.08157	0	0	0.996	0.965	2
Nfia	2.05842	0	0	0.861	0.508	2
Sh3gl2	2.00693	0	0	0.946	0.834	2
Ablim1	1.99992	0	0	0.952	0.856	2
Cnksr2	1.9978	0	0	0.864	0.68	2
Unc13c	1.97435	0	0	0.967	0.626	2
Tspan5	1.97289	0	0	0.843	0.67	2
Cacnb4	1.95971	0	0	0.948	0.829	2
Galnt13	1.86498	0	0	0.978	0.89	2
Car10	1.84399	0	0	0.998	0.821	2
Kctd8	1.78461	0	0	0.85	0.547	2
Fnbp1	1.77056	0	0	0.922	0.841	2
Lrrtm3	1.72459	0	0	0.928	0.798	2
Smg1	1.72187	0	0	0.885	0.807	2
Tcf4	1.71056	0	0	0.969	0.694	2
Tenm1	1.7066	0	0	0.991	0.874	2
Ntrk3	1.67955	0	0	0.946	0.841	2
Dpp6	1.6736	0	0	0.999	0.981	2
Dock4	1.66925	0	0	0.942	0.82	2
Nrg2	1.64031	0	0	0.867	0.785	2
Epb41	1.6291	0	0	0.86	0.733	2
Pcca	1.6232	0	0	0.847	0.779	2
Specc1	1.61342	0	0	0.881	0.798	2
Nfib	1.61185	0	0	0.863	0.405	2
Erc1	1.58871	0	0	0.836	0.779	2
Pde4b	1.57573	0	0	0.974	0.886	2
Pde10a	1.56626	0	0	0.975	0.895	2
Rapgef4	1.56598	0	0	0.928	0.848	2
Nedd4l	1.56261	0	0	0.92	0.851	2
Ralyl	1.54495	0	0	0.998	0.948	2
Rims1	1.54478	0	0	0.997	0.976	2
Plcb4	1.54267	0	0	0.944	0.785	2
Dock9	1.53313	0	0	0.833	0.779	2
Gramd1b	1.50639	0	0	0.841	0.794	2
Tmem108	1.49535	0	0	0.861	0.749	2
Scn2a	1.43977	0	0	0.929	0.91	2
Rbfox1	1.43444	0	0	0.996	0.963	2
Cacna1a	1.42886	0	0	0.994	0.97	2
Fgf14	1.41919	0	0	0.999	0.995	2
Jmjd1c	1.41756	0	0	0.881	0.863	2
Ddx5	1.41082	0	0	0.911	0.877	2
Negr1	1.40856	0	0	0.999	0.977	2
Stxbp5l	1.39387	0	0	0.95	0.887	2
Ptprt	1.38747	0	0	0.913	0.601	2
Grm1	1.38612	0	0	0.921	0.746	2
Gabrb2	1.32674	0	0	0.898	0.81	2
Camk2d	1.32339	0	0	0.903	0.801	2
Zfpm2	1.32144	0	0	0.941	0.585	2
Prkce	1.25703	0	0	0.931	0.887	2
Kirrel3	1.18785	0	0	0.987	0.89	2
Snap25	1.18244	0	0	0.972	0.956	2
Grik2	1.17902	0	0	0.998	0.964	2
Oxr1	1.10233	0	0	0.958	0.871	2
Trpm3	1.09259	0	0	0.992	0.885	2
Rims2	1.04387	0	0	0.988	0.973	2
Ppp3ca	1.03532	0	0	0.965	0.953	2
Nrxn1	0.876045	0	0	1	0.996	2
Anks1b	0.849063	0	0	0.996	0.987	2
Dlgap1	0.80536	0	0	0.995	0.958	2
Pclo	0.951284	2.20109e-301	5.47962e-297	0.959	0.963	2
Fut8	1.59737	3.04306e-294	7.5757e-290	0.803	0.726	2
Nrep	2.76508	1.97409e-292	4.91449e-288	0.472	0.179	2
Brinp1	1.28765	1.38556e-291	3.44935e-287	0.9	0.827	2
Kcnj3	1.52708	1.04636e-287	2.60491e-283	0.845	0.778	2
Kcnk10	2.10194	3.16915e-287	7.88961e-283	0.705	0.516	2
Ryr2	0.903616	3.48568e-287	8.67761e-283	0.957	0.903	2
Syne2	3.01528	6.47288e-282	1.61142e-277	0.36	0.101	2
Mmp24	2.31347	1.16465e-278	2.8994e-274	0.643	0.418	2
Lnx2	2.64189	1.8592e-272	4.62849e-268	0.254	0.05	2
Mical2	1.80966	2.50947e-272	6.24732e-268	0.689	0.439	2
Tmtc2	1.50775	9.45773e-271	2.3545e-266	0.8	0.588	2
Crhr1	2.62721	8.04749e-270	2.00342e-265	0.455	0.174	2
Setbp1	1.21832	8.95251e-270	2.22873e-265	0.88	0.857	2
Kcnk12	2.73684	6.31414e-269	1.5719e-264	0.396	0.128	2
Unc5b	2.56903	1.61252e-268	4.01436e-264	0.299	0.071	2
St8sia5	2.40214	7.40042e-266	1.84233e-261	0.552	0.276	2
Diras2	2.65227	2.3729e-264	5.90734e-260	0.459	0.18	2
Peak1	2.17905	2.61494e-263	6.5099e-259	0.646	0.415	2
Sorl1	1.97851	9.78785e-259	2.43669e-254	0.67	0.466	2
Aig1	1.38704	1.42055e-254	3.53645e-250	0.814	0.793	2
Shf	2.62896	3.71749e-249	9.25469e-245	0.354	0.108	2
Zfyve28	1.96023	4.42657e-249	1.10199e-244	0.679	0.51	2
Rnf112	1.85619	1.22927e-248	3.06028e-244	0.676	0.478	2
Fut9	1.4086	5.80567e-247	1.44532e-242	0.811	0.769	2
Slc17a7	2.27437	7.97484e-245	1.98534e-240	0.376	0.119	2
Dab2ip	2.20434	1.46034e-244	3.63552e-240	0.607	0.384	2
Fam135b	1.26989	8.15665e-244	2.0306e-239	0.836	0.795	2
Xkr6	1.09802	1.6871e-240	4.20003e-236	0.881	0.868	2
Kcnj12	2.61332	1.86392e-239	4.64024e-235	0.271	0.065	2
Spred2	1.95665	1.37109e-236	3.41334e-232	0.696	0.564	2
Otud7a	1.00723	2.48268e-236	6.18064e-232	0.917	0.933	2
Slc35f3	1.64832	4.63961e-235	1.15503e-230	0.741	0.575	2
Ubash3b	2.06079	2.48107e-234	6.17662e-230	0.674	0.489	2
Ldlrad4	1.33676	5.0415e-233	1.25508e-228	0.813	0.767	2
Zmiz1	1.69477	5.29367e-233	1.31786e-228	0.715	0.593	2
9130019P16Rik	2.53369	6.73026e-231	1.6755e-226	0.391	0.138	2
Mcc	1.82434	2.11604e-230	5.26789e-226	0.668	0.45	2
Stmn2	1.65774	4.76255e-230	1.18564e-225	0.739	0.652	2
Cacna1e	1.00618	7.18574e-229	1.78889e-224	0.917	0.85	2
Srgap2	1.22137	5.6781e-228	1.41356e-223	0.827	0.828	2
Kcnh1	1.98806	1.94889e-227	4.85176e-223	0.6	0.348	2
Cadm3	1.92703	3.94243e-222	9.81467e-218	0.659	0.515	2
Fat1	2.24576	7.4402e-218	1.85224e-213	0.479	0.222	2
Rora	0.397496	4.58942e-216	1.14254e-211	0.992	0.975	2
Galnt7	2.03495	1.06923e-215	2.66185e-211	0.627	0.44	2
Foxn3	1.2024	1.45409e-214	3.61995e-210	0.83	0.82	2
Rps6ka1	2.51611	1.80831e-213	4.50179e-209	0.403	0.162	2
Gria4	0.697527	1.69406e-212	4.21736e-208	0.979	0.967	2
Susd6	2.03614	2.20496e-212	5.48924e-208	0.632	0.47	2
Arhgap26	1.2413	1.60905e-211	4.00573e-207	0.821	0.8	2
Soga1	2.16561	3.05963e-211	7.61695e-207	0.573	0.363	2
Ski	2.15461	1.74266e-208	4.33836e-204	0.593	0.404	2
Nmnat2	1.31856	2.84751e-206	7.08887e-202	0.787	0.808	2
Prag1	2.61008	1.2748e-204	3.17361e-200	0.339	0.115	2
Tspan9	2.39434	2.10457e-204	5.23932e-200	0.479	0.237	2
Ntm	0.6628	2.53488e-203	6.31057e-199	0.994	0.94	2
Rif1	2.17692	1.20436e-202	2.99824e-198	0.606	0.44	2
Pan3	1.34057	1.05852e-201	2.63518e-197	0.776	0.795	2
Pik3r3	1.94037	1.33171e-201	3.31528e-197	0.647	0.503	2
Kcnip4	1.33136	1.39908e-200	3.48301e-196	0.91	0.962	2
Dgkg	1.43164	8.26041e-198	2.05643e-193	0.722	0.546	2
Nfix	2.04029	8.51665e-197	2.12022e-192	0.46	0.209	2
Pip5k1b	1.55315	4.0627e-194	1.01141e-189	0.706	0.578	2
Rabgap1l	0.993858	2.23635e-193	5.56739e-189	0.871	0.913	2
1700025G04Rik	1.53715	7.35932e-193	1.8321e-188	0.718	0.66	2
Airn	2.15962	1.20037e-188	2.98833e-184	0.632	0.478	2
Prkcb	0.923043	4.39198e-187	1.09338e-182	0.882	0.869	2
Cerkl	2.45717	9.05774e-187	2.25492e-182	0.274	0.08	2
Atp2b3	1.74603	3.58582e-186	8.92691e-182	0.662	0.575	2
Pde4d	0.6144	1.52398e-185	3.79395e-181	0.988	0.961	2
Osbp2	1.86969	1.46596e-183	3.64952e-179	0.616	0.469	2
Ablim3	1.49053	1.59306e-183	3.96592e-179	0.695	0.607	2
Ptprr	1.61154	7.26026e-183	1.80744e-178	0.706	0.631	2
Bsn	1.54942	1.36291e-182	3.39296e-178	0.69	0.628	2
Tiam1	1.49192	9.73254e-182	2.42292e-177	0.705	0.635	2
Kcnmb4	2.56666	1.47561e-181	3.67354e-177	0.278	0.084	2
Grin2a	0.760071	3.49585e-181	8.70292e-177	0.906	0.808	2
Ptprj	1.40079	7.02224e-178	1.74819e-173	0.741	0.729	2
Daam2	2.63464	4.20763e-177	1.04749e-172	0.332	0.123	2
Srgap3	0.876443	1.01085e-176	2.51651e-172	0.893	0.908	2
Srrm4	1.30822	1.97763e-173	4.9233e-169	0.769	0.709	2
Zbtb20	0.937319	1.24824e-172	3.10748e-168	0.913	0.929	2
Foxo3	2.18542	1.4896e-172	3.70837e-168	0.523	0.331	2
Arhgap21	1.28364	1.5982e-172	3.97873e-168	0.737	0.735	2
Cux1	1.26592	2.28957e-171	5.69988e-167	0.749	0.723	2
Ank1	1.16567	2.20205e-170	5.48201e-166	0.762	0.723	2
Asph	1.77646	5.84465e-170	1.45503e-165	0.624	0.507	2
Gm3294	2.3606	9.74347e-169	2.42564e-164	0.359	0.148	2
Cadm2	0.514484	2.18416e-163	5.43748e-159	0.996	0.979	2
Coro2b	1.83145	1.54072e-162	3.83563e-158	0.584	0.449	2
Kcnc1	1.49297	3.18382e-162	7.92613e-158	0.668	0.605	2
Unc5c	0.776856	2.9757e-160	7.408e-156	0.928	0.866	2
Arhgap10	2.25695	3.3563e-159	8.35551e-155	0.345	0.139	2
Bmp1	2.34925	5.22026e-157	1.29958e-152	0.322	0.125	2
Slc22a4	2.33955	2.81244e-156	7.00157e-152	0.395	0.191	2
Gpm6a	0.956081	2.61177e-154	6.502e-150	0.84	0.886	2
Tmod1	2.06265	1.55154e-153	3.86256e-149	0.382	0.173	2
Nav2	0.871265	9.50457e-153	2.36616e-148	0.928	0.932	2
Kcnk1	2.28968	3.56107e-151	8.86527e-147	0.386	0.186	2
Rab37	2.25418	7.5215e-150	1.87248e-145	0.358	0.156	2
Son	0.891361	5.45987e-149	1.35924e-144	0.843	0.893	2
Gpr158	0.760975	9.72127e-146	2.42011e-141	0.907	0.943	2
Dgkd	1.51624	8.73878e-145	2.17552e-140	0.647	0.599	2
Gm28376	1.65642	2.31176e-144	5.75514e-140	0.403	0.182	2
Bcl2l15	2.37166	1.72542e-143	4.29543e-139	0.254	0.085	2
Ndrg3	1.4427	6.8425e-142	1.70344e-137	0.655	0.629	2
Epb41l4b	1.2313	8.88282e-142	2.21138e-137	0.711	0.682	2
Dlg1	1.20814	1.57877e-141	3.93035e-137	0.723	0.719	2
Adam22	0.823931	2.40651e-138	5.99101e-134	0.855	0.91	2
D430041D05Rik	1.41837	5.26396e-138	1.31046e-133	0.728	0.734	2
Snrk	1.97627	2.11619e-137	5.26826e-133	0.536	0.407	2
Srcin1	1.37251	5.82126e-135	1.4492e-130	0.665	0.654	2
Btg1	2.12993	2.88263e-132	7.1763e-128	0.271	0.1	2
Spock1	0.87127	1.55666e-131	3.8753e-127	0.814	0.749	2
Nxn	2.45403	2.55776e-128	6.36755e-124	0.353	0.169	2
Agap1	0.829763	1.4236e-124	3.54406e-120	0.803	0.864	2
Ppfia4	1.6291	6.41106e-124	1.59603e-119	0.581	0.505	2
Kif1b	0.756607	8.06509e-124	2.0078e-119	0.867	0.93	2
Alms1	1.74673	2.93654e-122	7.31051e-118	0.566	0.474	2
Reep3	2.06822	2.4129e-121	6.00691e-117	0.477	0.325	2
Cers6	1.3349	9.1195e-120	2.2703e-115	0.666	0.639	2
Rnf182	2.08215	8.62644e-119	2.14755e-114	0.353	0.176	2
Atp1a1	2.12492	2.04145e-118	5.08219e-114	0.4	0.229	2
Mir124a-1hg	0.960534	1.61025e-117	4.00872e-113	0.738	0.753	2
Adamts10	1.98342	2.21561e-115	5.51576e-111	0.46	0.312	2
Clvs1	1.09756	3.31032e-115	8.24104e-111	0.726	0.757	2
Maf	1.79991	2.6127e-114	6.50432e-110	0.294	0.12	2
Mgll	1.91275	5.00454e-112	1.24588e-107	0.396	0.224	2
Vsnl1	1.03854	3.22468e-111	8.02783e-107	0.767	0.805	2
Man1c1	2.07719	2.39274e-110	5.95673e-106	0.438	0.286	2
Rtn4rl1	1.98987	2.50889e-108	6.24588e-104	0.376	0.209	2
Adamts18	2.04393	9.27751e-107	2.30964e-102	0.307	0.14	2
Rnf152	1.68573	5.66299e-105	1.4098e-100	0.528	0.409	2
St3gal5	1.81685	9.65978e-105	2.4048e-100	0.526	0.433	2
Trim62	2.21434	1.48563e-104	3.69847e-100	0.26	0.109	2
Zfhx2os	2.07001	8.09182e-103	2.01446e-98	0.31	0.151	2
Plch2	1.95817	3.94001e-102	9.80867e-98	0.357	0.197	2
Zdhhc14	1.27163	3.09382e-101	7.70207e-97	0.636	0.616	2
Arhgef3	2.15778	1.96632e-100	4.89516e-96	0.406	0.259	2
Hivep2	0.669776	3.3899e-99	8.43915e-95	0.881	0.932	2
Neurl1a	1.78641	2.27557e-98	5.66502e-94	0.462	0.335	2
Jarid2	1.27761	3.1609e-97	7.86906e-93	0.642	0.663	2
Chgb	2.01719	5.48476e-96	1.36543e-91	0.395	0.247	2
Creb5	2.31036	5.8454e-96	1.45521e-91	0.254	0.107	2
Epha3	1.26604	4.77393e-95	1.18847e-90	0.543	0.389	2
Atp2b2	0.731603	7.45078e-95	1.85487e-90	0.812	0.871	2
Lrrc3b	1.63357	4.23158e-94	1.05345e-89	0.556	0.487	2
Cntn2	1.79651	1.97383e-93	4.91384e-89	0.455	0.336	2
Pxn	2.16213	4.57562e-93	1.1391e-88	0.305	0.155	2
Cemip	1.84077	7.43154e-93	1.85008e-88	0.352	0.192	2
Rock2	1.21072	3.68156e-91	9.16523e-87	0.659	0.702	2
Nell2	0.900238	9.13452e-91	2.27404e-86	0.689	0.613	2
Auts2	0.38051	3.64178e-90	9.06622e-86	0.982	0.956	2
4930594M22Rik	2.02563	4.73019e-90	1.17758e-85	0.311	0.164	2
Prune2	1.34738	5.04719e-87	1.2565e-82	0.57	0.526	2
Col19a1	1.68808	6.29604e-86	1.5674e-81	0.371	0.221	2
Celf1	0.942343	1.10392e-81	2.74822e-77	0.705	0.791	2
Igsf21	1.52467	2.89064e-81	7.19625e-77	0.451	0.324	2
Pcsk2	0.822232	6.70304e-81	1.66872e-76	0.776	0.772	2
Mcu	1.38182	7.03029e-81	1.75019e-76	0.591	0.577	2
Wdfy3	0.747695	1.43783e-80	3.57947e-76	0.765	0.864	2
Phactr3	1.01063	2.6257e-80	6.53669e-76	0.686	0.764	2
Peli2	1.67807	2.65508e-79	6.60983e-75	0.412	0.284	2
Odf2	1.17015	4.16384e-79	1.03659e-74	0.63	0.68	2
Sept8	1.84355	5.4768e-79	1.36345e-74	0.392	0.27	2
Tulp4	0.891623	9.11029e-79	2.26801e-74	0.693	0.763	2
Ppargc1b	1.55094	3.08241e-78	7.67367e-74	0.524	0.487	2
Syt9	1.50248	3.60197e-78	8.96709e-74	0.5	0.412	2
Kif26b	1.03175	7.61669e-78	1.89618e-73	0.686	0.683	2
Sgpp2	1.42949	1.82337e-77	4.53928e-73	0.507	0.42	2
Mtus2	0.774062	8.74206e-77	2.17634e-72	0.772	0.823	2
4930473D10Rik	1.91225	8.99954e-77	2.24044e-72	0.275	0.137	2
Amph	0.746097	4.85711e-76	1.20918e-71	0.778	0.858	2
Kcnip3	1.44632	1.57072e-75	3.91032e-71	0.457	0.34	2
Rgs7	0.570575	3.44505e-75	8.57646e-71	0.895	0.937	2
Macf1	0.435056	1.28151e-73	3.19032e-69	0.944	0.977	2
Kcnt1	1.00719	2.96557e-72	7.3828e-68	0.658	0.699	2
Armh4	1.77531	7.92376e-72	1.97262e-67	0.426	0.321	2
Arhgef7	1.19005	1.73659e-71	4.32324e-67	0.582	0.605	2
Syt2	1.54977	2.30257e-71	5.73224e-67	0.416	0.283	2
Slc12a2	1.64092	6.87516e-71	1.71157e-66	0.483	0.421	2
Ano3	0.978708	3.49308e-70	8.69602e-66	0.551	0.437	2
Mpp3	1.84751	3.61559e-69	9.00101e-65	0.286	0.159	2
Fry	0.686472	5.93723e-69	1.47807e-64	0.8	0.905	2
Gm15563	1.6355	2.73525e-68	6.8094e-64	0.385	0.264	2
Maml3	1.15353	3.53114e-68	8.79078e-64	0.637	0.622	2
Sez6l	1.03291	5.89364e-68	1.46722e-63	0.629	0.632	2
Tanc1	1.22925	5.90214e-68	1.46934e-63	0.445	0.307	2
Zbtb46	1.8677	6.84782e-68	1.70476e-63	0.336	0.213	2
Gm3764	1.45069	2.56625e-67	6.38869e-63	0.464	0.383	2
Fgf12	0.382691	3.37161e-67	8.39362e-63	0.971	0.984	2
Psd3	1.00011	4.50136e-67	1.12061e-62	0.647	0.672	2
Cdk19	1.59889	1.03687e-66	2.5813e-62	0.422	0.323	2
Gm4258	1.25222	1.81136e-66	4.50939e-62	0.553	0.519	2
Cdh7	1.19933	2.30417e-66	5.73622e-62	0.541	0.47	2
Tmem63c	1.48774	4.54108e-66	1.1305e-61	0.489	0.443	2
Kcnc3	1.59743	5.26067e-66	1.30964e-61	0.443	0.365	2
Slit3	0.417355	1.17258e-65	2.91914e-61	0.622	0.466	2
Kcnk3	1.95469	3.23327e-65	8.04922e-61	0.258	0.138	2
Cdk17	1.31249	4.86953e-65	1.21227e-60	0.541	0.526	2
Foxn2	1.95465	6.17611e-64	1.53754e-59	0.25	0.131	2
Grk5	1.87992	2.98326e-63	7.42683e-59	0.47	0.412	2
Apba1	0.668214	3.41104e-63	8.49178e-59	0.783	0.86	2
Aplp2	1.12173	4.65531e-63	1.15894e-58	0.609	0.678	2
Agtpbp1	1.11682	8.1643e-63	2.0325e-58	0.582	0.618	2
Sptb	1.42465	1.93478e-62	4.81664e-58	0.49	0.444	2
Hectd4	0.737766	3.10664e-62	7.73399e-58	0.715	0.825	2
Ppfia2	0.359122	3.20374e-62	7.9757e-58	0.914	0.95	2
Cplx2	1.7029	4.99969e-62	1.24467e-57	0.37	0.261	2
Ppm1l	1.1406	5.41529e-62	1.34814e-57	0.621	0.654	2
Taok3	1.38665	9.40052e-62	2.34026e-57	0.526	0.521	2
Cadm1	0.585284	1.41495e-59	3.52253e-55	0.858	0.901	2
Rnf130	0.966638	1.60089e-59	3.9854e-55	0.636	0.726	2
Tmem132a	1.52468	5.71849e-59	1.42362e-54	0.403	0.311	2
Stag1	0.576307	4.52858e-57	1.12739e-52	0.817	0.921	2
Kif5c	0.792078	1.28301e-56	3.19404e-52	0.684	0.795	2
Pde3b	1.38726	2.24162e-56	5.58051e-52	0.54	0.559	2
Pak7	0.90076	2.6734e-56	6.65543e-52	0.691	0.79	2
Dixdc1	1.18391	7.4352e-55	1.85099e-50	0.543	0.557	2
Pxylp1	1.84559	1.22637e-54	3.05305e-50	0.285	0.177	2
Arid1b	0.673362	1.32452e-54	3.29739e-50	0.716	0.813	2
Ptch1	1.66905	1.54762e-54	3.85279e-50	0.396	0.315	2
Fgd4	1.04497	2.78997e-54	6.94563e-50	0.588	0.641	2
Trio	0.576302	8.01612e-54	1.99561e-49	0.793	0.893	2
Ipcef1	1.6468	1.87465e-53	4.66695e-49	0.301	0.189	2
Slc8a2	1.75305	5.10417e-53	1.27068e-48	0.336	0.237	2
Ece1	1.81453	7.23048e-53	1.80003e-48	0.359	0.27	2
Ctnna3	0.411418	3.68968e-52	9.18545e-48	0.914	0.878	2
Nr3c1	1.52317	1.39767e-51	3.47949e-47	0.414	0.336	2
Aifm3	1.32529	2.84983e-51	7.09464e-47	0.479	0.441	2
Sbk1	1.81185	5.88596e-51	1.46531e-46	0.251	0.147	2
Unc80	0.472995	9.11381e-51	2.26888e-46	0.874	0.95	2
Gphn	0.374784	2.66137e-50	6.62547e-46	0.933	0.973	2
Mtch2	1.47755	1.02602e-49	2.55427e-45	0.459	0.433	2
Tcf12	0.665994	7.36239e-49	1.83287e-44	0.725	0.813	2
Arpp21	0.286845	1.84001e-48	4.58071e-44	0.844	0.712	2
Dip2b	0.878653	2.16711e-48	5.39503e-44	0.664	0.777	2
A330076H08Rik	0.579046	2.78834e-48	6.94156e-44	0.768	0.863	2
Atf7	1.26047	7.79331e-48	1.94015e-43	0.518	0.534	2
Ext1	0.847806	1.32268e-47	3.2928e-43	0.689	0.789	2
Srrm3	0.712069	1.48948e-47	3.70806e-43	0.694	0.81	2
Kat2b	1.37049	7.4984e-47	1.86673e-42	0.471	0.449	2
Mamld1	1.38096	3.06423e-46	7.6284e-42	0.445	0.406	2
Klf7	1.18626	4.25338e-46	1.05888e-41	0.528	0.552	2
Akt3	0.500658	1.49499e-45	3.72178e-41	0.838	0.936	2
Kcna1	1.1594	1.67129e-44	4.16068e-40	0.455	0.398	2
Mxi1	1.70733	2.38575e-44	5.93933e-40	0.346	0.265	2
Syt1	0.348145	2.43672e-44	6.06622e-40	0.949	0.944	2
Mindy2	1.40164	1.1062e-43	2.75388e-39	0.453	0.431	2
Porcn	1.58393	3.4898e-43	8.68785e-39	0.328	0.244	2
Phf21a	0.754813	8.33757e-43	2.07564e-38	0.709	0.837	2
St3gal2	1.80895	1.66352e-41	4.14133e-37	0.303	0.219	2
Slc44a1	0.969989	2.08088e-41	5.18035e-37	0.577	0.66	2
Diaph2	0.882705	2.19609e-41	5.46716e-37	0.636	0.725	2
Sec14l1	1.61015	2.26575e-41	5.64059e-37	0.359	0.291	2
Gabbr2	0.581634	5.08653e-41	1.26629e-36	0.75	0.849	2
Kmt2c	0.642682	8.03594e-41	2.00055e-36	0.702	0.84	2
Atrx	0.570773	1.25281e-40	3.11886e-36	0.735	0.866	2
Pkp4	0.711357	1.81607e-40	4.52111e-36	0.658	0.767	2
Sik3	0.579511	3.59092e-40	8.93959e-36	0.766	0.889	2
Clip1	0.771465	4.20333e-40	1.04642e-35	0.624	0.731	2
Stat2	1.67919	5.83775e-40	1.45331e-35	0.319	0.241	2
Fbxw11	1.3029	7.80741e-40	1.94365e-35	0.493	0.53	2
Nrxn2	0.769482	1.82073e-39	4.5327e-35	0.633	0.751	2
Ppp6r2	0.915449	3.10543e-39	7.73096e-35	0.579	0.682	2
Dtna	0.593894	1.26744e-38	3.1553e-34	0.746	0.859	2
Sidt1	1.24693	4.51934e-38	1.12509e-33	0.496	0.499	2
Apba2	0.711516	5.55138e-38	1.38202e-33	0.646	0.745	2
Stxbp1	0.754653	6.65115e-38	1.6558e-33	0.643	0.773	2
Pacsin1	0.683049	3.02989e-36	7.54291e-32	0.681	0.812	2
Immp2l	0.267228	1.22487e-35	3.0493e-31	0.41	0.752	2
Cacna1c	0.313016	6.44362e-35	1.60414e-30	0.908	0.946	2
Cpe	0.737229	7.4202e-35	1.84726e-30	0.658	0.782	2
Mical3	0.585621	8.19828e-35	2.04096e-30	0.712	0.852	2
Neto2	1.35175	3.23871e-34	8.06276e-30	0.43	0.396	2
Crebbp	0.694066	3.33179e-33	8.29448e-29	0.657	0.806	2
Gap43	0.958871	1.15447e-32	2.87405e-28	0.557	0.603	2
Ppm1d	1.59302	1.44548e-32	3.59851e-28	0.282	0.21	2
Ube2v2	0.263741	2.06956e-32	5.15218e-28	0.183	0.39	2
Rasa3	1.3767	5.28951e-32	1.31682e-27	0.389	0.358	2
Tut4	0.610188	7.70355e-32	1.9178e-27	0.697	0.847	2
Dnmbp	0.25483	3.63356e-31	9.04576e-27	0.132	0.298	2
Igf1r	0.773781	4.55939e-31	1.13506e-26	0.635	0.744	2
Cnot2	0.865714	4.936e-31	1.22882e-26	0.583	0.697	2
Spata5	0.307655	6.1404e-31	1.52865e-26	0.26	0.52	2
Gnao1	0.600751	6.51613e-31	1.62219e-26	0.7	0.84	2
Slc2a13	0.997944	8.17336e-31	2.03476e-26	0.634	0.755	2
Ank	0.891683	1.61279e-30	4.01503e-26	0.572	0.67	2
Rbm27	0.261439	3.43543e-30	8.5525e-26	0.214	0.438	2
Lncppara	1.34609	5.52248e-30	1.37482e-25	0.395	0.371	2
Lrrk2	1.60913	2.77464e-29	6.90747e-25	0.289	0.225	2
Rps6ka3	1.05824	4.14577e-29	1.03209e-24	0.526	0.593	2
Uba2	0.254276	4.34774e-29	1.08237e-24	0.136	0.3	2
Pak2	0.271291	6.75912e-29	1.68268e-24	0.173	0.361	2
Prkcz	0.919094	8.55958e-29	2.13091e-24	0.556	0.665	2
Mapt	0.44035	1.14279e-28	2.84498e-24	0.799	0.918	2
Hibadh	0.252469	1.35427e-28	3.37145e-24	0.235	0.469	2
Tecpr1	1.44748	1.80007e-28	4.48128e-24	0.368	0.34	2
Cdon	1.37107	6.1751e-28	1.53729e-23	0.362	0.319	2
Micu3	0.86046	9.33753e-28	2.32458e-23	0.557	0.682	2
Phrf1	0.310307	1.11973e-27	2.78756e-23	0.16	0.338	2
Hipk3	0.286917	1.338e-27	3.33095e-23	0.175	0.361	2
Zfp62	0.256755	7.61143e-27	1.89486e-22	0.144	0.307	2
Adarb1	0.732961	8.46671e-27	2.10779e-22	0.583	0.664	2
Fnip2	1.27922	8.59521e-27	2.13978e-22	0.445	0.47	2
Gpatch2l	0.300208	9.81706e-27	2.44396e-22	0.144	0.306	2
Gfod1	1.11098	5.44778e-26	1.35622e-21	0.447	0.452	2
Psd	0.253934	6.31389e-26	1.57184e-21	0.152	0.316	2
Dnm1	0.824056	7.99043e-26	1.98922e-21	0.563	0.678	2
Fbxw2	0.302915	1.0542e-25	2.62442e-21	0.21	0.412	2
Morc3	0.273006	1.17492e-25	2.92496e-21	0.144	0.303	2
Wdfy2	0.253658	1.86906e-25	4.65302e-21	0.213	0.418	2
Mpv17l	0.274474	2.66105e-25	6.62469e-21	0.179	0.359	2
Casd1	0.251954	4.04521e-25	1.00706e-20	0.14	0.292	2
Rnf121	0.303355	4.59847e-25	1.14479e-20	0.173	0.348	2
Nae1	0.259194	5.13805e-25	1.27912e-20	0.247	0.476	2
Ino80dos	0.27909	6.53269e-25	1.62631e-20	0.227	0.44	2
Selenoi	0.256814	7.15729e-25	1.78181e-20	0.185	0.368	2
Fgfr1	1.23512	9.88382e-25	2.46058e-20	0.379	0.352	2
Gcc2	0.294613	1.31463e-24	3.27276e-20	0.274	0.521	2
Xiap	0.259913	1.51676e-24	3.77596e-20	0.208	0.404	2
Stx6	0.311115	2.23428e-24	5.56224e-20	0.175	0.349	2
C2cd3	0.272664	2.33031e-24	5.8013e-20	0.184	0.363	2
Wipf2	0.318706	2.8268e-24	7.03731e-20	0.217	0.421	2
Scarb2	0.317713	3.80976e-24	9.48439e-20	0.167	0.334	2
Kcnj6	0.701912	3.91942e-24	9.7574e-20	0.581	0.632	2
Fth1	0.327511	5.86616e-24	1.46038e-19	0.309	0.56	2
Gmeb1	0.296995	6.64637e-24	1.65461e-19	0.181	0.356	2
Zfp536	0.342555	7.11505e-24	1.77129e-19	0.665	0.627	2
Aifm1	0.296111	7.16895e-24	1.78471e-19	0.164	0.33	2
Ubn1	0.271626	1.44114e-23	3.58771e-19	0.207	0.4	2
Ssb	0.267394	1.54965e-23	3.85786e-19	0.207	0.401	2
Adam10	1.19507	1.66085e-23	4.13468e-19	0.45	0.492	2
Hivep3	0.514525	1.70636e-23	4.24798e-19	0.717	0.864	2
Dstyk	0.281165	1.77807e-23	4.4265e-19	0.231	0.44	2
Snx30	1.20612	2.54362e-23	6.33234e-19	0.416	0.431	2
Cebpz	0.342719	3.50434e-23	8.72405e-19	0.129	0.27	2
Klf9	1.52924	3.59253e-23	8.94359e-19	0.286	0.236	2
Castor2	0.269791	4.33013e-23	1.07799e-18	0.19	0.369	2
Carm1	0.271642	4.35906e-23	1.08519e-18	0.129	0.269	2
Brdt	0.274719	4.77004e-23	1.1875e-18	0.153	0.307	2
Ptchd1	1.32959	5.16847e-23	1.28669e-18	0.361	0.333	2
Tubgcp4	0.284403	6.94559e-23	1.7291e-18	0.133	0.274	2
Rbm10	0.257775	7.33051e-23	1.82493e-18	0.244	0.459	2
Wdr20	0.295859	7.8593e-23	1.95657e-18	0.235	0.448	2
Ppp6c	0.36066	8.31368e-23	2.06969e-18	0.159	0.318	2
Rheb	0.251465	8.33256e-23	2.07439e-18	0.186	0.36	2
Btbd3	1.29754	8.856e-23	2.2047e-18	0.375	0.353	2
Psmb7	0.339016	9.05545e-23	2.25435e-18	0.124	0.261	2
Cse1l	0.26067	9.47728e-23	2.35937e-18	0.141	0.287	2
Mnat1	0.267802	1.07597e-22	2.67863e-18	0.302	0.562	2
March2	0.266793	1.12474e-22	2.80005e-18	0.2	0.384	2
Ppil4	0.337819	1.31254e-22	3.26757e-18	0.178	0.348	2
Zfp592	0.270656	1.51291e-22	3.7664e-18	0.16	0.316	2
BC005537	0.303621	1.55112e-22	3.86152e-18	0.187	0.362	2
Slc30a7	0.265098	1.70262e-22	4.23867e-18	0.138	0.281	2
Stk4	0.338575	1.76439e-22	4.39245e-18	0.143	0.291	2
Thap2	0.306272	1.78506e-22	4.4439e-18	0.131	0.27	2
Grin1	0.421084	2.61102e-22	6.50014e-18	0.775	0.899	2
Zfp598	0.272273	2.99521e-22	7.45658e-18	0.137	0.28	2
Cops2	0.30178	3.04744e-22	7.58661e-18	0.145	0.292	2
Atp6v1a	0.313967	3.51945e-22	8.76166e-18	0.234	0.444	2
Hecw2	0.520094	3.76106e-22	9.36317e-18	0.742	0.878	2
Tra2b	0.271873	4.93764e-22	1.22923e-17	0.279	0.518	2
Epg5	0.281428	5.0939e-22	1.26813e-17	0.193	0.371	2
Klhl12	0.368311	5.23725e-22	1.30381e-17	0.169	0.332	2
Ttc39c	0.275902	5.29516e-22	1.31823e-17	0.206	0.389	2
Atg7	0.31974	5.45083e-22	1.35698e-17	0.142	0.286	2
Ryk	0.272101	5.5233e-22	1.37502e-17	0.246	0.461	2
Fam117b	0.303905	6.04354e-22	1.50454e-17	0.288	0.534	2
Nipbl	0.644853	6.4497e-22	1.60565e-17	0.614	0.781	2
Rb1	1.01678	6.64869e-22	1.65519e-17	0.494	0.579	2
Tpp2	0.304849	6.99113e-22	1.74044e-17	0.261	0.49	2
Bicd1	0.483687	7.99311e-22	1.98988e-17	0.724	0.877	2
Csnk1g3	0.282133	8.06445e-22	2.00765e-17	0.328	0.601	2
Rab27a	0.319506	9.45365e-22	2.35349e-17	0.198	0.376	2
Atp8a1	0.485104	9.6201e-22	2.39492e-17	0.713	0.825	2
Pdxdc1	0.315032	1.19237e-21	2.96842e-17	0.247	0.46	2
Tab2	0.278503	1.27418e-21	3.17207e-17	0.28	0.519	2
Xndc1	0.329483	1.34095e-21	3.3383e-17	0.154	0.304	2
2700097O09Rik	0.307951	1.39638e-21	3.47629e-17	0.15	0.298	2
Ubqln1	0.300086	1.75166e-21	4.36075e-17	0.162	0.317	2
Swt1	0.281009	1.79223e-21	4.46175e-17	0.229	0.428	2
Zfp827	0.276895	1.96776e-21	4.89875e-17	0.259	0.477	2
Ndufv2	0.321392	2.09435e-21	5.21388e-17	0.182	0.351	2
4833420G17Rik	0.298113	2.128e-21	5.29766e-17	0.211	0.4	2
Ibtk	0.353282	2.23653e-21	5.56785e-17	0.128	0.26	2
Lnpep	0.876698	2.31719e-21	5.76865e-17	0.525	0.634	2
Pdcd6ip	0.312633	2.96084e-21	7.37102e-17	0.163	0.318	2
B4galt6	0.28192	3.04368e-21	7.57724e-17	0.197	0.374	2
Aak1	0.376193	3.18476e-21	7.92847e-17	0.78	0.912	2
Efcab14	0.287396	3.62619e-21	9.02739e-17	0.172	0.331	2
Brd8	0.279659	3.78472e-21	9.42207e-17	0.264	0.49	2
Ltn1	0.271341	3.93907e-21	9.80632e-17	0.175	0.339	2
Mrps9	0.330326	3.95076e-21	9.83542e-17	0.213	0.401	2
Ttbk1	0.379519	4.19653e-21	1.04473e-16	0.197	0.375	2
Plcl2	0.94246	4.34415e-21	1.08148e-16	0.551	0.676	2
Tmem30a	0.291482	5.40357e-21	1.34522e-16	0.151	0.298	2
Gpr176	0.405469	5.76186e-21	1.43442e-16	0.154	0.299	2
Ipo7	0.271407	5.94989e-21	1.48122e-16	0.149	0.293	2
Amfr	0.2859	9.91695e-21	2.46883e-16	0.147	0.29	2
Foxp1	0.501576	1.16496e-20	2.90017e-16	0.692	0.828	2
Ndufs1	0.257888	1.1815e-20	2.94135e-16	0.255	0.469	2
Hnrnpd	0.297364	1.41369e-20	3.51938e-16	0.218	0.409	2
Kdm7a	0.27634	1.45636e-20	3.62562e-16	0.247	0.454	2
Nhlrc2	0.349956	1.4627e-20	3.64139e-16	0.185	0.35	2
Gopc	0.311099	1.50576e-20	3.74858e-16	0.173	0.332	2
Rab6a	0.269233	1.51039e-20	3.76013e-16	0.261	0.482	2
Ube2j1	0.287112	1.80872e-20	4.50281e-16	0.123	0.25	2
Vps13c	0.730561	1.90568e-20	4.74418e-16	0.574	0.702	2
Rprd1b	0.311032	2.16211e-20	5.38256e-16	0.164	0.315	2
Pank2	0.342233	2.34657e-20	5.84178e-16	0.2	0.378	2
Rfc1	0.303477	2.34816e-20	5.84575e-16	0.146	0.285	2
Hsp90b1	0.324375	2.44785e-20	6.09393e-16	0.182	0.345	2
6430590A07Rik	0.278513	2.45028e-20	6.09998e-16	0.135	0.268	2
Nucks1	0.280081	2.60829e-20	6.49334e-16	0.156	0.302	2
Dpp8	0.348779	2.72998e-20	6.79629e-16	0.224	0.417	2
Abcc1	0.290153	2.78233e-20	6.92661e-16	0.171	0.326	2
Secisbp2l	0.285584	2.8825e-20	7.17598e-16	0.171	0.326	2
Wdr44	0.353491	2.94715e-20	7.33692e-16	0.169	0.323	2
Bcl7a	0.273762	2.97839e-20	7.4147e-16	0.132	0.263	2
Otud5	0.366024	2.98022e-20	7.41925e-16	0.147	0.289	2
Carnmt1	0.353353	3.11883e-20	7.76433e-16	0.126	0.254	2
Ccnt1	0.334115	3.17853e-20	7.91295e-16	0.223	0.415	2
Nuak1	1.4191	3.23018e-20	8.04154e-16	0.263	0.214	2
Dym	0.85902	3.51209e-20	8.74335e-16	0.546	0.671	2
Gpr137c	0.97744	3.54686e-20	8.82992e-16	0.521	0.602	2
Ric1	0.348496	3.65715e-20	9.10447e-16	0.235	0.439	2
Hnrnpk	0.272752	4.59256e-20	1.14332e-15	0.172	0.327	2
Ube2q2	0.306227	5.02946e-20	1.25208e-15	0.262	0.48	2
Strn	0.326155	5.71385e-20	1.42246e-15	0.201	0.379	2
Slc3a2	0.334129	5.92703e-20	1.47553e-15	0.168	0.321	2
Nr1d2	0.26919	6.62029e-20	1.64812e-15	0.256	0.466	2
Cdk11b	0.349634	7.41961e-20	1.84711e-15	0.197	0.371	2
Galnt17	0.432658	7.49047e-20	1.86475e-15	0.681	0.745	2
Mob2	0.31939	1.09815e-19	2.73383e-15	0.173	0.33	2
Gabpb1	0.341519	1.19315e-19	2.97035e-15	0.152	0.294	2
Baz2b	0.503744	1.1934e-19	2.97097e-15	0.706	0.857	2
Rnf146	0.257542	1.29729e-19	3.22961e-15	0.146	0.283	2
Scn8a	0.434238	1.41776e-19	3.52951e-15	0.711	0.852	2
Limk2	0.267921	1.53258e-19	3.81536e-15	0.28	0.512	2
Tbc1d8	1.32188	1.66632e-19	4.14831e-15	0.349	0.338	2
Slk	0.310476	1.6766e-19	4.17389e-15	0.244	0.447	2
March6	0.252603	1.7197e-19	4.2812e-15	0.311	0.563	2
Mrpl1	0.354669	1.78614e-19	4.44659e-15	0.185	0.348	2
Zfp871	0.298433	1.79918e-19	4.47905e-15	0.177	0.336	2
Camkk2	1.35931	1.85127e-19	4.60873e-15	0.363	0.363	2
3110056K07Rik	0.286662	1.92943e-19	4.80333e-15	0.147	0.285	2
Mcmbp	0.306577	1.98226e-19	4.93484e-15	0.18	0.338	2
Tango6	0.252844	2.04451e-19	5.0898e-15	0.15	0.287	2
Cnot6	0.302218	2.44497e-19	6.08675e-15	0.153	0.294	2
Tmtc4	1.32989	2.64904e-19	6.59479e-15	0.315	0.283	2
Prpf18	0.402199	2.70476e-19	6.73351e-15	0.169	0.32	2
Slc41a2	0.316868	2.75096e-19	6.84852e-15	0.224	0.411	2
Fmr1	0.317079	3.00256e-19	7.47488e-15	0.18	0.338	2
Bicra	0.315619	3.05345e-19	7.60156e-15	0.231	0.423	2
Ncald	0.589768	3.58081e-19	8.91442e-15	0.625	0.724	2
Wasl	0.27996	3.677e-19	9.1539e-15	0.257	0.471	2
Washc4	0.2519	3.92723e-19	9.77684e-15	0.262	0.476	2
Ext2	0.25717	3.9929e-19	9.94033e-15	0.269	0.489	2
Gigyf1	0.332776	4.13655e-19	1.02979e-14	0.167	0.317	2
Sept3	1.14165	4.13867e-19	1.03032e-14	0.418	0.457	2
Med14	0.35519	4.57307e-19	1.13847e-14	0.235	0.432	2
Actn4	0.309916	5.16148e-19	1.28495e-14	0.225	0.412	2
Pcbp3	0.940188	5.80315e-19	1.44469e-14	0.478	0.551	2
Dnajc21	0.301582	6.23514e-19	1.55224e-14	0.137	0.267	2
Rbmx	0.327514	6.84813e-19	1.70484e-14	0.149	0.285	2
Hnrnpll	0.321942	7.86051e-19	1.95687e-14	0.184	0.344	2
Tmod3	0.318409	8.94886e-19	2.22782e-14	0.166	0.311	2
Unc45a	0.393784	9.15616e-19	2.27943e-14	0.144	0.279	2
Khdc4	0.32327	9.5687e-19	2.38213e-14	0.27	0.491	2
Dst	0.264915	9.83528e-19	2.44849e-14	0.902	0.964	2
Atg13	0.361695	9.85424e-19	2.45321e-14	0.172	0.325	2
Gm15283	0.266836	1.02778e-18	2.55867e-14	0.163	0.304	2
Api5	0.308608	1.03808e-18	2.58429e-14	0.16	0.303	2
Pdhb	0.284466	1.04882e-18	2.61103e-14	0.152	0.289	2
Usp25	0.256692	1.64903e-18	4.10527e-14	0.23	0.413	2
Marf1	0.320529	1.90688e-18	4.74717e-14	0.241	0.44	2
Terf1	0.353274	1.94375e-18	4.83898e-14	0.216	0.396	2
Ankrd11	0.478322	2.29146e-18	5.70458e-14	0.679	0.847	2
Metap1d	0.372198	2.36111e-18	5.87799e-14	0.213	0.387	2
Mthfd1	0.329025	2.61756e-18	6.51641e-14	0.146	0.279	2
Lrp11	0.434284	2.70486e-18	6.73375e-14	0.163	0.308	2
Edrf1	0.355388	2.8545e-18	7.10627e-14	0.159	0.3	2
Zmym5	0.328649	2.8824e-18	7.17573e-14	0.225	0.411	2
Hnrnpul1	0.375702	2.92503e-18	7.28187e-14	0.163	0.307	2
Iqsec1	0.463936	3.05142e-18	7.59651e-14	0.646	0.792	2
Tex2	0.339112	3.25958e-18	8.11473e-14	0.238	0.431	2
Ssu72	0.2601	3.77985e-18	9.40993e-14	0.142	0.272	2
Phc2	0.262491	3.87049e-18	9.63558e-14	0.36	0.639	2
Rab40c	0.341433	4.02886e-18	1.00298e-13	0.275	0.498	2
Tgfbr3	1.21459	4.1769e-18	1.03984e-13	0.385	0.394	2
Mllt3	0.665474	4.19276e-18	1.04379e-13	0.637	0.789	2
Rdx	0.314356	4.41583e-18	1.09932e-13	0.238	0.428	2
Syncrip	0.359599	5.29249e-18	1.31757e-13	0.208	0.378	2
Kdm5c	0.382506	6.02759e-18	1.50057e-13	0.226	0.41	2
Znrf3	0.384444	7.3785e-18	1.83688e-13	0.222	0.397	2
Mpp7	1.07189	7.42156e-18	1.8476e-13	0.43	0.456	2
Cltb	0.292822	8.03388e-18	2.00003e-13	0.25	0.452	2
Gm20732	1.44551	8.34971e-18	2.07866e-13	0.27	0.231	2
Rims3	0.336499	8.68282e-18	2.16159e-13	0.166	0.306	2
Dpf2	0.329507	9.15753e-18	2.27977e-13	0.143	0.272	2
Eftud2	0.401312	1.00768e-17	2.50862e-13	0.201	0.37	2
Nup160	0.394471	1.02882e-17	2.56124e-13	0.149	0.281	2
Dennd4c	0.330987	1.15784e-17	2.88245e-13	0.301	0.537	2
Cyb5r4	0.350034	1.16e-17	2.88781e-13	0.205	0.372	2
Igsf9b	0.907216	1.20752e-17	3.00612e-13	0.479	0.551	2
Btaf1	0.333956	1.25237e-17	3.11776e-13	0.306	0.546	2
Retreg3	0.381973	1.43189e-17	3.5647e-13	0.176	0.324	2
Tent2	0.281284	1.7078e-17	4.25158e-13	0.295	0.525	2
2610008E11Rik	0.347767	1.80916e-17	4.5039e-13	0.155	0.291	2
Tnrc6b	0.389383	1.83905e-17	4.57832e-13	0.784	0.928	2
Rnf20	0.359281	1.91313e-17	4.76273e-13	0.201	0.367	2
Sergef	0.802176	1.94552e-17	4.84337e-13	0.53	0.647	2
Akap12	0.342727	2.11076e-17	5.25475e-13	0.137	0.259	2
Trmt11	0.407261	2.24464e-17	5.58803e-13	0.17	0.316	2
Lrp6	0.268307	2.25475e-17	5.61319e-13	0.304	0.542	2
Kdm2b	0.367524	2.32594e-17	5.79043e-13	0.267	0.478	2
Entr1	0.365584	2.52278e-17	6.28046e-13	0.194	0.356	2
5430405H02Rik	0.438202	2.6633e-17	6.63029e-13	0.156	0.292	2
Cnot6l	0.298721	3.08875e-17	7.68944e-13	0.308	0.549	2
Larp4b	0.26935	3.21593e-17	8.00606e-13	0.352	0.631	2
Gak	0.366184	3.95013e-17	9.83384e-13	0.255	0.462	2
Naaladl2	0.671317	3.98422e-17	9.9187e-13	0.723	0.871	2
Zfp131	0.323452	4.3544e-17	1.08403e-12	0.173	0.316	2
Mettl25	0.295255	4.46814e-17	1.11234e-12	0.159	0.293	2
Usf2	0.325255	6.13151e-17	1.52644e-12	0.14	0.264	2
Kif5b	0.300177	6.92597e-17	1.72422e-12	0.314	0.558	2
Srsf6	0.390604	7.11985e-17	1.77249e-12	0.156	0.289	2
Trappc8	0.259401	8.05624e-17	2.0056e-12	0.335	0.593	2
Numb	0.98937	8.84575e-17	2.20215e-12	0.477	0.572	2
Gabpb2	1.36258	9.32091e-17	2.32044e-12	0.331	0.32	2
Rnf10	0.383912	9.43169e-17	2.34802e-12	0.167	0.306	2
Chd1	0.42402	1.00061e-16	2.49102e-12	0.232	0.418	2
Tmem87b	0.448377	1.00192e-16	2.49428e-12	0.17	0.314	2
Rab7	0.424323	1.05505e-16	2.62656e-12	0.197	0.357	2
Cdc42bpa	0.334693	1.12263e-16	2.79479e-12	0.779	0.921	2
Sertad2	0.467727	1.17011e-16	2.91298e-12	0.17	0.309	2
Hk1	0.312141	1.2636e-16	3.14574e-12	0.248	0.443	2
Spon1	0.758711	1.28518e-16	3.19947e-12	0.402	0.368	2
Ctdspl2	0.354639	1.30877e-16	3.25818e-12	0.288	0.513	2
Ints6l	0.314488	1.41006e-16	3.51034e-12	0.296	0.522	2
Tsnax	0.367456	1.45878e-16	3.63164e-12	0.181	0.33	2
Ikbkb	0.375131	1.47799e-16	3.67947e-12	0.19	0.344	2
1810013L24Rik	0.335065	1.4867e-16	3.70114e-12	0.187	0.339	2
Usp54	0.322262	1.51994e-16	3.78389e-12	0.242	0.428	2
Rab1a	0.373827	1.52529e-16	3.7972e-12	0.144	0.269	2
Cdc5l	0.331996	1.82297e-16	4.53829e-12	0.134	0.252	2
Gps2	0.324545	1.92542e-16	4.79335e-12	0.196	0.353	2
Cdc40	0.428338	2.051e-16	5.10597e-12	0.204	0.365	2
Slc20a2	1.28416	2.49389e-16	6.20854e-12	0.358	0.362	2
Med23	0.380086	2.64553e-16	6.58605e-12	0.186	0.335	2
Unk	0.420404	2.79498e-16	6.9581e-12	0.165	0.302	2
Gm42418	0.392282	2.80739e-16	6.98899e-12	0.72	0.872	2
Cnnm1	1.25193	2.98011e-16	7.41899e-12	0.379	0.401	2
Setd3	0.308666	3.19585e-16	7.95607e-12	0.267	0.475	2
Sh3gl1	0.370314	3.29095e-16	8.19283e-12	0.16	0.294	2
Cdc14b	0.313752	3.41224e-16	8.49478e-12	0.321	0.557	2
Hnrnpm	0.623898	4.6049e-16	1.14639e-11	0.586	0.739	2
Gnptg	0.397848	5.53437e-16	1.37778e-11	0.225	0.402	2
Eif4enif1	0.333767	5.57065e-16	1.38681e-11	0.159	0.29	2
Tbc1d15	0.363532	6.95482e-16	1.7314e-11	0.159	0.29	2
Plekha5	0.325119	7.0224e-16	1.74823e-11	0.769	0.879	2
Syn2	0.473983	7.42103e-16	1.84747e-11	0.703	0.851	2
Nup214	0.377543	7.45067e-16	1.85484e-11	0.218	0.387	2
Pxk	0.284542	7.72131e-16	1.92222e-11	0.332	0.584	2
Apod	0.42914	8.38047e-16	2.08632e-11	0.14	0.256	2
Fancc	0.407365	1.02483e-15	2.55132e-11	0.23	0.406	2
Gnal	0.284855	1.1779e-15	2.93237e-11	0.362	0.623	2
Gtf2a2	0.366594	1.27848e-15	3.18277e-11	0.14	0.26	2
Mir670hg	0.275682	1.3111e-15	3.26397e-11	0.236	0.404	2
Gpbp1l1	0.432334	2.11763e-15	5.27184e-11	0.171	0.309	2
Ubap1	0.404437	2.24987e-15	5.60106e-11	0.156	0.283	2
Nipsnap2	0.37641	2.30114e-15	5.7287e-11	0.277	0.483	2
Ilrun	0.370941	2.51786e-15	6.26821e-11	0.204	0.363	2
Phf20	1.04433	2.65697e-15	6.61452e-11	0.442	0.515	2
Dnm2	0.328687	2.81409e-15	7.00569e-11	0.306	0.535	2
Apoe	0.308267	2.83924e-15	7.06829e-11	0.189	0.332	2
Atp6v0d1	0.405874	3.02093e-15	7.5206e-11	0.212	0.376	2
Atg3	0.459418	3.28257e-15	8.17197e-11	0.201	0.357	2
Ccpg1	0.351229	3.8134e-15	9.49346e-11	0.223	0.391	2
Zfc3h1	0.391466	3.87446e-15	9.64546e-11	0.278	0.49	2
Rapgef4os1	0.305905	3.96444e-15	9.86948e-11	0.263	0.442	2
Aftph	0.305737	4.42468e-15	1.10152e-10	0.326	0.571	2
Zkscan3	0.362303	4.48999e-15	1.11778e-10	0.232	0.408	2
Rcbtb1	0.37718	4.52591e-15	1.12672e-10	0.194	0.344	2
Auh	0.292003	4.57433e-15	1.13878e-10	0.27	0.471	2
Zfp236	0.342502	5.18828e-15	1.29162e-10	0.245	0.427	2
Naa15	0.303872	5.36147e-15	1.33474e-10	0.299	0.525	2
Mroh1	0.32904	6.62707e-15	1.64981e-10	0.222	0.387	2
Tmem208	0.351703	7.66158e-15	1.90735e-10	0.179	0.315	2
Ap4s1	0.452276	7.68288e-15	1.91265e-10	0.233	0.407	2
Zbtb44	0.489556	8.30954e-15	2.06866e-10	0.151	0.274	2
Akap10	0.379533	8.90958e-15	2.21804e-10	0.315	0.548	2
Scyl2	0.430387	9.14033e-15	2.27549e-10	0.149	0.27	2
Tmem131	0.266407	9.55703e-15	2.37922e-10	0.326	0.568	2
Usp46	1.27775	1.14266e-14	2.84464e-10	0.342	0.344	2
Os9	0.425034	1.18514e-14	2.9504e-10	0.149	0.271	2
Stk3	0.331097	1.2177e-14	3.03146e-10	0.34	0.581	2
S100pbp	0.411086	1.30778e-14	3.25571e-10	0.186	0.327	2
Slco3a1	0.6	1.59323e-14	3.96634e-10	0.596	0.718	2
Khsrp	0.427567	1.74773e-14	4.35097e-10	0.167	0.298	2
Igf2r	1.28237	2.15942e-14	5.37588e-10	0.325	0.32	2
Cacna1i	0.26482	2.20481e-14	5.48888e-10	0.166	0.29	2
Ppp4r3a	0.379026	2.28819e-14	5.69644e-10	0.26	0.453	2
Baz2a	0.413117	2.55816e-14	6.36854e-10	0.261	0.454	2
Tmem145	0.37614	2.70606e-14	6.73675e-10	0.182	0.319	2
Oip5os1	0.395098	2.84721e-14	7.08813e-10	0.161	0.286	2
Mtss2	0.403282	3.14328e-14	7.8252e-10	0.169	0.298	2
Tet3	0.306692	3.19056e-14	7.94291e-10	0.329	0.568	2
Ddx3x	0.406083	3.22253e-14	8.02249e-10	0.152	0.271	2
Mapk14	0.27947	3.27882e-14	8.16261e-10	0.317	0.546	2
Cpsf7	0.400619	3.55827e-14	8.85832e-10	0.287	0.502	2
Vat1l	0.862336	4.05524e-14	1.00955e-09	0.477	0.521	2
Aebp2	0.424729	4.06549e-14	1.0121e-09	0.196	0.344	2
Sgk1	0.841886	4.15398e-14	1.03413e-09	0.482	0.553	2
Bcl9	0.38188	4.24618e-14	1.05709e-09	0.288	0.493	2
Rnmt	0.485931	4.4359e-14	1.10432e-09	0.142	0.256	2
Kat6a	1.12956	4.83709e-14	1.20419e-09	0.393	0.433	2
Rap1gap	0.301752	5.0862e-14	1.26621e-09	0.317	0.542	2
Tcp11l1	0.318416	5.20602e-14	1.29604e-09	0.334	0.58	2
Csde1	0.412373	5.48411e-14	1.36527e-09	0.274	0.476	2
Atf6	0.419956	7.18735e-14	1.78929e-09	0.304	0.526	2
Faim2	0.431395	7.50287e-14	1.86784e-09	0.211	0.37	2
Apopt1	0.418267	8.83406e-14	2.19924e-09	0.142	0.254	2
Atf1	0.437196	1.00817e-13	2.50984e-09	0.16	0.281	2
Nsd1	0.407658	1.05505e-13	2.62654e-09	0.702	0.877	2
Klhl33	1.37396	1.05635e-13	2.62978e-09	0.269	0.241	2
Hsd17b12	0.39782	1.11426e-13	2.77396e-09	0.184	0.32	2
Sp4	0.410345	1.13376e-13	2.8225e-09	0.289	0.498	2
Cep295	0.437687	1.20133e-13	2.99072e-09	0.232	0.4	2
Eif4g2	0.402292	1.2433e-13	3.09519e-09	0.208	0.36	2
Rnf19a	0.448234	1.30164e-13	3.24044e-09	0.171	0.3	2
Itm2b	1.06629	1.49898e-13	3.73171e-09	0.395	0.432	2
Rbpj	0.448192	1.51734e-13	3.77743e-09	0.194	0.336	2
Inpp5a	0.955294	1.59216e-13	3.96369e-09	0.421	0.471	2
Lonrf2	0.411276	1.65453e-13	4.11896e-09	0.286	0.49	2
Pik3c2a	0.306365	1.65646e-13	4.12377e-09	0.322	0.549	2
Fam49b	0.453421	1.83144e-13	4.55938e-09	0.68	0.839	2
Dnajc5	0.424851	2.48003e-13	6.17403e-09	0.26	0.449	2
Kmt2d	0.457192	2.5903e-13	6.44856e-09	0.153	0.27	2
Pitpnm1	0.478165	2.84068e-13	7.07188e-09	0.183	0.319	2
Sestd1	0.352779	3.08731e-13	7.68586e-09	0.326	0.558	2
Kat7	0.454699	3.10516e-13	7.7303e-09	0.168	0.295	2
Usp19	0.421942	3.53971e-13	8.81211e-09	0.193	0.334	2
Lemd3	0.484544	5.06904e-13	1.26194e-08	0.213	0.366	2
Zc3h6	0.4019	5.36711e-13	1.33614e-08	0.274	0.465	2
Atp2b1	0.393448	5.74155e-13	1.42936e-08	0.654	0.776	2
Paqr8	1.39905	6.22111e-13	1.54875e-08	0.25	0.221	2
Zcchc8	0.505264	6.45456e-13	1.60686e-08	0.218	0.377	2
Pitpnm3	0.260828	6.47268e-13	1.61137e-08	0.291	0.485	2
Tmem56	1.45962	7.24174e-13	1.80283e-08	0.267	0.245	2
Supt16	0.513941	7.39133e-13	1.84007e-08	0.223	0.382	2
Capza2	0.46141	7.50503e-13	1.86838e-08	0.159	0.278	2
Chp1	0.530617	7.72413e-13	1.92292e-08	0.208	0.359	2
Ndel1	0.502226	8.59042e-13	2.13859e-08	0.177	0.306	2
Smchd1	0.348137	9.06138e-13	2.25583e-08	0.338	0.581	2
Ywhaq	0.403867	1.05543e-12	2.6275e-08	0.234	0.398	2
Rictor	0.284159	1.24722e-12	3.10495e-08	0.356	0.607	2
Pten	0.272912	1.37679e-12	3.42751e-08	0.387	0.661	2
Usf3	0.491659	1.50221e-12	3.73976e-08	0.191	0.327	2
Myt1	1.15992	1.54786e-12	3.85341e-08	0.337	0.345	2
R3hdm2	0.489115	1.55731e-12	3.87692e-08	0.654	0.822	2
Wipf3	0.305859	1.58338e-12	3.94183e-08	0.2	0.334	2
Smarca4	0.302986	1.6058e-12	3.99763e-08	0.333	0.567	2
Sf1	0.396386	1.62976e-12	4.05729e-08	0.221	0.376	2
Cog3	0.550644	1.66102e-12	4.1351e-08	0.204	0.35	2
Rbm4	0.42435	1.78939e-12	4.45468e-08	0.172	0.296	2
Kif13a	0.880807	1.83532e-12	4.56902e-08	0.47	0.559	2
Slc16a7	0.385997	2.04988e-12	5.10318e-08	0.298	0.498	2
Eml1	0.352744	2.07117e-12	5.15617e-08	0.241	0.4	2
Cdk16	0.422749	2.22365e-12	5.53577e-08	0.172	0.296	2
Nrn1	0.27911	2.23725e-12	5.56963e-08	0.154	0.261	2
Usp7	0.387247	2.38718e-12	5.94287e-08	0.286	0.488	2
Mapk10	0.303405	2.533e-12	6.3059e-08	0.84	0.944	2
Smap1	0.352264	2.53647e-12	6.31454e-08	0.304	0.52	2
Scg3	0.408874	2.73475e-12	6.80817e-08	0.193	0.327	2
Rbm3	0.405567	2.77293e-12	6.90322e-08	0.175	0.3	2
8030462N17Rik	0.499514	2.84895e-12	7.09247e-08	0.292	0.499	2
Fam126b	0.287923	2.91971e-12	7.26861e-08	0.375	0.637	2
Aim2	0.387228	3.11385e-12	7.75194e-08	0.188	0.318	2
Gm37494	0.449602	3.20956e-12	7.9902e-08	0.2	0.338	2
Pkn2	0.273601	3.27034e-12	8.14152e-08	0.39	0.661	2
Mb21d2	0.325966	3.29986e-12	8.21499e-08	0.188	0.312	2
Gmeb2	0.538693	3.66391e-12	9.1213e-08	0.157	0.271	2
St8sia1	0.377324	3.7573e-12	9.3538e-08	0.287	0.481	2
Ppfia1	0.927714	3.78574e-12	9.42461e-08	0.444	0.536	2
Pik3ca	0.395969	3.8509e-12	9.58682e-08	0.313	0.533	2
Map4k3	0.643059	4.19331e-12	1.04393e-07	0.551	0.704	2
Wdr70	0.37808	4.58512e-12	1.14147e-07	0.311	0.526	2
Olfm1	1.08168	4.63221e-12	1.15319e-07	0.342	0.347	2
Mad1l1	0.517349	4.75075e-12	1.1827e-07	0.191	0.325	2
Sipa1l3	0.253838	5.13744e-12	1.27897e-07	0.331	0.552	2
Ube2d3	0.378511	5.34315e-12	1.33018e-07	0.303	0.517	2
Fbxo8	0.375345	5.35359e-12	1.33278e-07	0.262	0.441	2
Pogz	0.436838	5.36703e-12	1.33612e-07	0.277	0.47	2
Suz12	0.456791	6.3976e-12	1.59268e-07	0.233	0.392	2
Eif4e3	0.474238	6.41741e-12	1.59761e-07	0.181	0.308	2
Stx8	0.419218	6.79127e-12	1.69069e-07	0.295	0.501	2
Zfhx2	0.922522	7.3591e-12	1.83205e-07	0.439	0.519	2
Appl1	0.260032	7.44661e-12	1.85383e-07	0.369	0.625	2
Clasp2	0.323275	8.31388e-12	2.06974e-07	0.783	0.934	2
Itsn1	0.505085	8.68241e-12	2.16149e-07	0.605	0.784	2
Abhd16a	1.32239	8.69888e-12	2.16559e-07	0.291	0.284	2
Cnbp	0.444446	8.92471e-12	2.22181e-07	0.179	0.304	2
Sarnp	0.35968	9.15462e-12	2.27904e-07	0.318	0.542	2
Zfp933	0.506251	1.16133e-11	2.89112e-07	0.184	0.312	2
Cltc	0.309276	1.20811e-11	3.00759e-07	0.332	0.564	2
Crk	0.444375	1.35057e-11	3.36225e-07	0.209	0.351	2
Iqsec2	0.95322	1.39166e-11	3.46453e-07	0.46	0.559	2
Ppp1cb	0.411636	1.39284e-11	3.46746e-07	0.299	0.509	2
Eif5	0.454828	1.39457e-11	3.47179e-07	0.187	0.316	2
Mtus1	1.26233	1.43088e-11	3.56217e-07	0.284	0.27	2
March7	0.361887	1.50858e-11	3.75562e-07	0.318	0.537	2
Inpp5f	0.368723	1.66164e-11	4.13665e-07	0.297	0.499	2
Trim3	1.22375	1.72366e-11	4.29105e-07	0.336	0.356	2
Stat5b	0.423727	1.78529e-11	4.44448e-07	0.293	0.49	2
Zfp644	0.270474	1.82055e-11	4.53225e-07	0.402	0.672	2
9330182L06Rik	0.324388	1.83018e-11	4.55624e-07	0.352	0.583	2
Jph4	1.04717	1.88836e-11	4.70108e-07	0.413	0.482	2
Exoc6	0.462384	1.96947e-11	4.903e-07	0.225	0.377	2
Xrn2	0.380581	2.03887e-11	5.07576e-07	0.325	0.552	2
Srsf2	0.305879	2.56676e-11	6.38995e-07	0.311	0.518	2
Cipc	1.24047	2.58353e-11	6.43169e-07	0.309	0.313	2
Katnbl1	0.560212	2.71756e-11	6.76538e-07	0.174	0.294	2
Lyst	0.785239	3.18749e-11	7.93526e-07	0.484	0.595	2
Sept4	0.41356	3.45269e-11	8.59546e-07	0.171	0.287	2
Prxl2c	0.46937	3.72197e-11	9.26583e-07	0.236	0.393	2
Slc10a7	0.509496	3.75351e-11	9.34435e-07	0.217	0.361	2
Fbxl5	0.285756	4.06132e-11	1.01107e-06	0.346	0.581	2
Azi2	0.529915	4.41406e-11	1.09888e-06	0.174	0.294	2
Serinc3	0.450536	4.50298e-11	1.12102e-06	0.147	0.25	2
Safb2	0.328291	4.9743e-11	1.23835e-06	0.317	0.535	2
Pds5a	0.273706	5.55676e-11	1.38336e-06	0.382	0.638	2
Rbm41	0.585321	6.66333e-11	1.65884e-06	0.164	0.275	2
Nufip2	0.385971	7.02348e-11	1.74849e-06	0.316	0.528	2
Myef2	0.282513	7.34948e-11	1.82965e-06	0.387	0.643	2
Ldlrad3	1.35273	7.57114e-11	1.88484e-06	0.309	0.312	2
Fbxw8	0.460766	7.65836e-11	1.90655e-06	0.243	0.404	2
Mrpl48	0.606308	7.79551e-11	1.94069e-06	0.155	0.261	2
D5Ertd579e	0.264004	8.04756e-11	2.00344e-06	0.378	0.63	2
Bcl7c	0.469914	8.06948e-11	2.0089e-06	0.153	0.257	2
Dlgap3	0.454876	8.62375e-11	2.14688e-06	0.253	0.418	2
Ube2d1	0.54264	9.08784e-11	2.26242e-06	0.227	0.378	2
Scn1b	1.27249	9.30018e-11	2.31528e-06	0.281	0.273	2
Mbnl2	0.375755	9.95961e-11	2.47944e-06	0.701	0.852	2
Gtpbp2	0.504854	1.08768e-10	2.70777e-06	0.207	0.345	2
Nck2	0.515053	1.18872e-10	2.95931e-06	0.187	0.31	2
Fam214a	0.400532	1.20191e-10	2.99217e-06	0.342	0.567	2
Mbip	0.515638	1.21884e-10	3.03431e-06	0.19	0.316	2
[truncated: 14,520 more rows]

## Sheet: Table S4
neuronal cluster	neuronal subtype	KO_N	KO_S	WT_N	WT_S
0	GLU+GABA	1668	1628	1648	2486
1	GABA	1613	1232	1383	2392
2	GLU	19	17	393	1274
3	GLU>GABA	319	318	140	557
4	GABA	363	580	166	202
5	GLU>DA	82	414	135	521
6	GLU	69	445	87	405
7	GABA	197	187	227	333
8	GLU>GABA	30	264	202	176
9	GLU	105	55	63	407
10	GLU	119	24	98	359
11	GABA	3	4	116	427
12	GLU	79	108	104	187
13	DA	52	125	73	158
14	GABA	92	85	56	157
15	GABA	64	48	33	189
16	GLU	36	51	6	71
17	GLU	33	18	27	43
18	GLU>GABA	19	26	14	18
group sum		4962	5629	4971	10362

## Sheet: Table S5
Assay	OlinkID	UniProt	Panel	estimate	KO	WT	statistic	p.value	parameter	conf.low	conf.high	method	alternative
Kitl	OID05058	P20826	Target 96 Mouse Exploratory	0.486745	1.61382	1.12708	5.35623	0.000103456	13.9143	0.291726	0.681764	Welch Two Sample t-test	two.sided
Ccl5	OID05042	P30882	Target 96 Mouse Exploratory	0.427287	0.614017	0.18673	3.36648	0.00561619	11.9843	0.150703	0.703872	Welch Two Sample t-test	two.sided
Ccl3	OID05079	P10855	Target 96 Mouse Exploratory	0.602437	3.80382	3.20138	2.78517	0.0153072	13.1677	0.13575	1.06912	Welch Two Sample t-test	two.sided
Wfikkn2	OID05069	Q7TQN3	Target 96 Mouse Exploratory	0.438541	0.995126	0.556585	2.68832	0.018378	13.2233	0.0867276	0.790355	Welch Two Sample t-test	two.sided
Fas	OID05074	P25446	Target 96 Mouse Exploratory	0.481716	8.27373	7.79201	2.49071	0.0275354	12.6231	0.0626176	0.900815	Welch Two Sample t-test	two.sided
Prdx5	OID05040	P99029	Target 96 Mouse Exploratory	0.292616	6.31037	6.01776	2.50714	0.0276131	11.9578	0.0382203	0.547012	Welch Two Sample t-test	two.sided
Itgb6	OID05062	Q9Z0T9	Target 96 Mouse Exploratory	0.640945	1.68604	1.0451	2.27843	0.0389207	13.9893	0.0375523	1.24434	Welch Two Sample t-test	two.sided
Itgb1bp2	OID05095	Q9R000	Target 96 Mouse Exploratory	-0.623938	0.482005	1.10594	-2.26112	0.0411063	13.31	-1.21867	-0.0292089	Welch Two Sample t-test	two.sided
Epo	OID05043	P07321	Target 96 Mouse Exploratory	0.385494	0.0885825	-0.296911	2.24524	0.0415916	13.8681	0.0169178	0.75407	Welch Two Sample t-test	two.sided
Cxcl1	OID05105	P12850	Target 96 Mouse Exploratory	0.72538	2.8092	2.08383	2.17878	0.0584326	8.6632	-0.0322446	1.483	Welch Two Sample t-test	two.sided
Plin1	OID05068	Q8CGN5	Target 96 Mouse Exploratory	0.301836	-0.0669775	-0.368814	2.04501	0.0652886	11.1088	-0.022634	0.626307	Welch Two Sample t-test	two.sided
Dlk1	OID05064	Q09163	Target 96 Mouse Exploratory	0.705686	0.662972	-0.0427138	1.97433	0.0692873	13.4219	-0.0640347	1.47541	Welch Two Sample t-test	two.sided
Qdpr	OID05071	Q8BVI4	Target 96 Mouse Exploratory	0.149726	5.58359	5.43387	1.96322	0.0732549	11.9824	-0.0164694	0.315922	Welch Two Sample t-test	two.sided
Pak4	OID05106	Q8BTW9	Target 96 Mouse Exploratory	0.235099	5.94924	5.71414	1.90101	0.0794072	13.17	-0.0317243	0.501922	Welch Two Sample t-test	two.sided
Crim1	OID05080	Q9JLL0	Target 96 Mouse Exploratory	0.297212	7.21288	6.91566	1.83692	0.0880391	13.6809	-0.0505737	0.644999	Welch Two Sample t-test	two.sided
Ddah1	OID05087	Q9CWS0	Target 96 Mouse Exploratory	0.110599	7.69015	7.57955	1.81977	0.0917941	13.0535	-0.0206454	0.241843	Welch Two Sample t-test	two.sided
Tgfa	OID05041	P48030	Target 96 Mouse Exploratory	-0.247583	1.20084	1.44842	-1.66646	0.117967	13.9129	-0.566416	0.0712513	Welch Two Sample t-test	two.sided
Gcg	OID05031	P55095	Target 96 Mouse Exploratory	0.594988	1.11251	0.517521	1.61625	0.12839	13.9697	-0.194728	1.3847	Welch Two Sample t-test	two.sided
Pdgfb	OID05102	P31240	Target 96 Mouse Exploratory	0.261691	2.37422	2.11253	1.58178	0.136366	13.7846	-0.0936647	0.617047	Welch Two Sample t-test	two.sided
Tnf	OID05122	P06804	Target 96 Mouse Exploratory	0.317155	-1.19274	-1.5099	1.49426	0.157664	13.7712	-0.138783	0.773093	Welch Two Sample t-test	two.sided
Tpp1	OID05118	O89023	Target 96 Mouse Exploratory	0.221251	1.85324	1.63199	1.38641	0.187343	13.9749	-0.121083	0.563586	Welch Two Sample t-test	two.sided
Notch3	OID05050	Q61982	Target 96 Mouse Exploratory	0.248149	0.908253	0.660104	1.35384	0.20051	12.1126	-0.1508	0.647098	Welch Two Sample t-test	two.sided
Il1a	OID05084	P01582	Target 96 Mouse Exploratory	0.241244	2.4643	2.22306	1.33734	0.206991	11.4867	-0.153751	0.636238	Welch Two Sample t-test	two.sided
Ca13	OID05055	Q9D6N1	Target 96 Mouse Exploratory	0.405199	0.0292337	-0.375965	1.31432	0.21008	13.857	-0.256671	1.06707	Welch Two Sample t-test	two.sided
Sez6l2	OID05083	Q4V9Z5	Target 96 Mouse Exploratory	0.0934625	9.35553	9.26207	1.31531	0.211597	12.7345	-0.0603736	0.247299	Welch Two Sample t-test	two.sided
Vegfd	OID05120	P97946	Target 96 Mouse Exploratory	0.155227	-0.551349	-0.706576	1.26779	0.225833	13.8083	-0.107721	0.418176	Welch Two Sample t-test	two.sided
Ppp1r2	OID05060	Q9DCL8	Target 96 Mouse Exploratory	0.1155	5.8999	5.7844	1.275	0.230921	10.0766	-0.086135	0.317135	Welch Two Sample t-test	two.sided
Tnfrsf11b	OID05036	O08712	Target 96 Mouse Exploratory	0.182574	0.897794	0.71522	1.25035	0.235216	11.8927	-0.135892	0.501039	Welch Two Sample t-test	two.sided
Tgfbr3	OID05104	O88393	Target 96 Mouse Exploratory	0.210516	-0.0778387	-0.288355	1.22158	0.242807	13.4747	-0.160453	0.581485	Welch Two Sample t-test	two.sided
Il6	OID05039	P08505	Target 96 Mouse Exploratory	0.219519	-0.686588	-0.906106	1.21115	0.250072	11.5334	-0.177168	0.616205	Welch Two Sample t-test	two.sided
Fstl3	OID05110	Q9EQC7	Target 96 Mouse Exploratory	0.17338	-0.719978	-0.893358	1.20249	0.253133	11.6063	-0.141956	0.488716	Welch Two Sample t-test	two.sided
Axin1	OID05044	O35625	Target 96 Mouse Exploratory	0.152965	6.51058	6.35761	1.1445	0.271607	14	-0.13369	0.43962	Welch Two Sample t-test	two.sided
Cpe	OID05029	Q00493	Target 96 Mouse Exploratory	0.090935	6.49419	6.40325	1.145	0.273406	12.6526	-0.0811197	0.26299	Welch Two Sample t-test	two.sided
Ccl2	OID05066	P10148	Target 96 Mouse Exploratory	0.266692	3.05337	2.78668	1.13987	0.288658	7.67543	-0.276833	0.810218	Welch Two Sample t-test	two.sided
Vsig2	OID05081	Q9Z109	Target 96 Mouse Exploratory	0.4709	-0.707416	-1.17832	1.08101	0.298598	13.5205	-0.46651	1.40831	Welch Two Sample t-test	two.sided
Nadk	OID05048	P58058	Target 96 Mouse Exploratory	0.102535	9.15935	9.05682	1.07149	0.302321	13.8088	-0.102975	0.308045	Welch Two Sample t-test	two.sided
Adam23	OID05061	Q9R1V7	Target 96 Mouse Exploratory	-0.16712	2.45425	2.62137	-1.05966	0.308032	13.3973	-0.50681	0.17257	Welch Two Sample t-test	two.sided
Casp3	OID05098	P70677	Target 96 Mouse Exploratory	-0.163555	6.14124	6.3048	-1.05635	0.310084	12.9738	-0.498116	0.171006	Welch Two Sample t-test	two.sided
Ghrl	OID05108	Q9EQX0	Target 96 Mouse Exploratory	0.157782	-0.18817	-0.345952	1.04293	0.314757	13.9201	-0.166873	0.482438	Welch Two Sample t-test	two.sided
Snap29	OID05051	Q9ERB0	Target 96 Mouse Exploratory	0.06441	9.05884	8.99443	1.01489	0.328879	12.8561	-0.072854	0.201674	Welch Two Sample t-test	two.sided
Csf2	OID05092	P01587	Target 96 Mouse Exploratory	0.17135	-0.938035	-1.10939	0.984434	0.341725	13.9032	-0.202214	0.544914	Welch Two Sample t-test	two.sided
Foxo1	OID05035	Q9R1E0	Target 96 Mouse Exploratory	0.139962	3.72562	3.58566	0.969133	0.348981	13.9513	-0.16989	0.449815	Welch Two Sample t-test	two.sided
Dctn2	OID05111	Q99KJ8	Target 96 Mouse Exploratory	0.25394	3.60896	3.35502	0.931776	0.370445	11.5965	-0.342158	0.850038	Welch Two Sample t-test	two.sided
Ahr	OID05065	P30561	Target 96 Mouse Exploratory	-0.129818	2.58003	2.70985	-0.897522	0.386335	12.5496	-0.443437	0.183802	Welch Two Sample t-test	two.sided
Tnni3	OID05049	P48787	Target 96 Mouse Exploratory	0.178331	-0.11126	-0.289591	0.880852	0.395488	12.1501	-0.262173	0.618835	Welch Two Sample t-test	two.sided
Cyr61	OID05063	P18406	Target 96 Mouse Exploratory	0.123665	-0.336876	-0.460541	0.869225	0.400901	12.662	-0.184527	0.431857	Welch Two Sample t-test	two.sided
Il1b	OID05097	P10749	Target 96 Mouse Exploratory	0.13169	-0.777865	-0.909555	0.859935	0.405516	12.9065	-0.199392	0.462772	Welch Two Sample t-test	two.sided
Map2k6	OID05094	P70236	Target 96 Mouse Exploratory	0.0465762	6.11763	6.07105	0.834104	0.41882	13.4217	-0.0736742	0.166827	Welch Two Sample t-test	two.sided
Tgfb1	OID05037	P04202	Target 96 Mouse Exploratory	0.139992	-0.820425	-0.960418	0.825013	0.425805	11.7441	-0.230615	0.5106	Welch Two Sample t-test	two.sided
Eno2	OID05067	P17183	Target 96 Mouse Exploratory	0.0442425	3.3861	3.34186	0.768641	0.454999	13.8665	-0.0793217	0.167807	Welch Two Sample t-test	two.sided
Mia	OID05056	Q61865	Target 96 Mouse Exploratory	0.0987175	-1.25815	-1.35687	0.736524	0.474231	13.2705	-0.190241	0.387676	Welch Two Sample t-test	two.sided
Lpl	OID05109	P11152	Target 96 Mouse Exploratory	0.13616	0.0372813	-0.0988788	0.694375	0.499977	12.6749	-0.288574	0.560894	Welch Two Sample t-test	two.sided
Clstn2	OID05053	Q9ER65	Target 96 Mouse Exploratory	0.165531	7.1611	6.99557	0.680972	0.508023	12.7982	-0.360456	0.691518	Welch Two Sample t-test	two.sided
Parp1	OID05121	P11103	Target 96 Mouse Exploratory	0.108555	6.9498	6.84124	0.678412	0.50857	13.9998	-0.23464	0.45175	Welch Two Sample t-test	two.sided
Apbb1ip	OID05099	Q8R5A3	Target 96 Mouse Exploratory	0.113074	0.277935	0.164861	0.669759	0.514144	13.6979	-0.249776	0.475923	Welch Two Sample t-test	two.sided
Lgmn	OID05091	O89017	Target 96 Mouse Exploratory	0.0674525	2.92986	2.86241	0.652707	0.525402	12.9061	-0.155971	0.290876	Welch Two Sample t-test	two.sided
Igsf3	OID05103	Q6ZQA6	Target 96 Mouse Exploratory	-0.117279	5.70603	5.82331	-0.643119	0.531537	12.7573	-0.512005	0.277448	Welch Two Sample t-test	two.sided
Epcam	OID05078	Q99JW5	Target 96 Mouse Exploratory	0.31985	-0.413637	-0.733487	0.620607	0.545078	13.6549	-0.788163	1.42786	Welch Two Sample t-test	two.sided
Il23r	OID05085	Q8K4B4	Target 96 Mouse Exploratory	-0.158969	0.294269	0.453238	-0.61437	0.549475	13.1223	-0.717437	0.399499	Welch Two Sample t-test	two.sided
Pla2g4a	OID05038	P47713	Target 96 Mouse Exploratory	0.0810113	5.4983	5.41729	0.587862	0.566773	12.9017	-0.216933	0.378955	Welch Two Sample t-test	two.sided
Ccl20	OID05116	O89093	Target 96 Mouse Exploratory	0.131158	-0.124603	-0.25576	0.588233	0.570447	9.25699	-0.371106	0.633421	Welch Two Sample t-test	two.sided
Cdh6	OID05101	P97326	Target 96 Mouse Exploratory	0.09293	-0.169234	-0.262164	0.571225	0.576959	13.9129	-0.256201	0.442061	Welch Two Sample t-test	two.sided
Acvrl1	OID05090	Q61288	Target 96 Mouse Exploratory	0.0992138	2.75088	2.65167	0.569393	0.578151	13.9387	-0.274659	0.473086	Welch Two Sample t-test	two.sided
Wisp1	OID05100	O54775	Target 96 Mouse Exploratory	0.128218	-0.392375	-0.520593	0.568435	0.582199	10.0651	-0.373927	0.630362	Welch Two Sample t-test	two.sided
Erbb4	OID05075	Q61527	Target 96 Mouse Exploratory	-0.0689213	6.06777	6.13669	-0.557455	0.586324	13.5273	-0.334965	0.197123	Welch Two Sample t-test	two.sided
Cxcl9	OID05093	P18340	Target 96 Mouse Exploratory	-0.261678	-0.696114	-0.434436	-0.510416	0.618849	12.2273	-1.3764	0.853045	Welch Two Sample t-test	two.sided
Dll1	OID05086	Q61483	Target 96 Mouse Exploratory	-0.149965	0.388391	0.538356	-0.475547	0.642621	12.4672	-0.834214	0.534284	Welch Two Sample t-test	two.sided
Rgma	OID05047	Q6PCX7	Target 96 Mouse Exploratory	0.0643225	1.21203	1.1477	0.471279	0.644702	13.9998	-0.228409	0.357054	Welch Two Sample t-test	two.sided
Gfra1	OID05059	P97785	Target 96 Mouse Exploratory	0.07444	5.56992	5.49548	0.466233	0.648227	13.9868	-0.268033	0.416913	Welch Two Sample t-test	two.sided
Tnfsf12	OID05115	O54907	Target 96 Mouse Exploratory	0.0671425	1.78585	1.71871	0.453481	0.657154	13.9954	-0.250425	0.38471	Welch Two Sample t-test	two.sided
Cntn1	OID05052	P12960	Target 96 Mouse Exploratory	-0.0370925	8.3767	8.41379	-0.449513	0.660011	13.8597	-0.214242	0.140057	Welch Two Sample t-test	two.sided
Il10	OID05088	P18893	Target 96 Mouse Exploratory	0.109604	-0.574401	-0.684005	0.448497	0.660742	13.8286	-0.41515	0.634357	Welch Two Sample t-test	two.sided
Riox2	OID05076	Q8CD15	Target 96 Mouse Exploratory	0.03162	6.80019	6.76857	0.430524	0.673394	13.9449	-0.125963	0.189203	Welch Two Sample t-test	two.sided
Clmp	OID05027	Q8R373	Target 96 Mouse Exploratory	0.0464862	6.77689	6.73041	0.333863	0.743826	12.953	-0.254429	0.347402	Welch Two Sample t-test	two.sided
Plxna4	OID05077	Q80UG2	Target 96 Mouse Exploratory	0.043435	7.05186	7.00842	0.326608	0.748873	13.7787	-0.242227	0.329097	Welch Two Sample t-test	two.sided
Il5	OID05112	P04401	Target 96 Mouse Exploratory	0.1251	0.621311	0.496211	0.326293	0.75056	10.5904	-0.722753	0.972953	Welch Two Sample t-test	two.sided
Yes1	OID05033	Q04736	Target 96 Mouse Exploratory	-0.0326712	7.43559	7.46826	-0.311358	0.760575	12.7144	-0.259881	0.194538	Welch Two Sample t-test	two.sided
Ntf3	OID05114	P20181	Target 96 Mouse Exploratory	-0.128006	2.60079	2.7288	-0.288031	0.777827	13.1071	-1.08732	0.831303	Welch Two Sample t-test	two.sided
Gdnf	OID05032	P48540	Target 96 Mouse Exploratory	0.0517912	2.52911	2.47732	0.273381	0.788632	13.7221	-0.355305	0.458888	Welch Two Sample t-test	two.sided
Cant1	OID05057	Q8VCF1	Target 96 Mouse Exploratory	0.0570763	0.0757562	0.01868	0.251788	0.80488	13.9372	-0.429317	0.54347	Welch Two Sample t-test	two.sided
Il17f	OID05096	Q7TNI7	Target 96 Mouse Exploratory	0.0527	-0.228664	-0.281364	0.231817	0.82044	12.472	-0.440549	0.545949	Welch Two Sample t-test	two.sided
Tnr	OID05119	Q8BYI9	Target 96 Mouse Exploratory	-0.0096325	6.69039	6.70003	-0.219738	0.829249	13.9896	-0.103659	0.0843937	Welch Two Sample t-test	two.sided
Cntn4	OID05107	Q69Z26	Target 96 Mouse Exploratory	0.0708875	7.84214	7.77125	0.207448	0.838658	13.9488	-0.662264	0.804039	Welch Two Sample t-test	two.sided
Tnfrsf12a	OID05089	Q9CR75	Target 96 Mouse Exploratory	0.05459	-0.0979638	-0.152554	0.199836	0.844788	12.6414	-0.537273	0.646453	Welch Two Sample t-test	two.sided
Il17a	OID05034	Q62386	Target 96 Mouse Exploratory	0.0393825	0.325487	0.286105	0.177702	0.861969	11.8098	-0.444353	0.523118	Welch Two Sample t-test	two.sided
Fst	OID05046	P47931	Target 96 Mouse Exploratory	0.0364775	6.10597	6.06949	0.17231	0.865664	13.975	-0.417642	0.490597	Welch Two Sample t-test	two.sided
Eda2r	OID05113	Q8BX35	Target 96 Mouse Exploratory	0.0242937	0.0597963	0.0355025	0.164191	0.872618	10.7835	-0.302164	0.350752	Welch Two Sample t-test	two.sided
Matn2	OID05028	O08746	Target 96 Mouse Exploratory	-0.0256725	3.3517	3.37737	-0.140699	0.890377	12.3468	-0.421992	0.370647	Welch Two Sample t-test	two.sided
Flrt2	OID05070	Q8BLU0	Target 96 Mouse Exploratory	-0.0188612	7.08176	7.10062	-0.102633	0.920369	9.58742	-0.430735	0.393013	Welch Two Sample t-test	two.sided
S100a4	OID05054	P07091	Target 96 Mouse Exploratory	-0.0238362	3.77524	3.79908	-0.0966164	0.924416	13.8448	-0.553534	0.505862	Welch Two Sample t-test	two.sided
Fli1	OID05117	P26323	Target 96 Mouse Exploratory	0.0142825	-0.10499	-0.119273	0.0691592	0.946244	9.8717	-0.446676	0.475241	Welch Two Sample t-test	two.sided
Hgf	OID05082	Q08048	Target 96 Mouse Exploratory	-0.00484125	5.02208	5.02693	-0.0216886	0.983116	10.1692	-0.501078	0.491395	Welch Two Sample t-test	two.sided

## Sheet: Table S6
gene	avg_log2FC	p_val	p_val_adj	pct.1 (KO_S)	pct.2 (WT_S)
Gm15680	2.12169	2.04434e-21	5.08938e-17	0.457	0.202
4930511M06Rik	2.03132	5.88166e-16	1.46424e-11	0.329	0.127
D030068K23Rik	1.97562	9.02321e-13	2.24633e-08	0.309	0.132
Megf11	1.91015	1.95671e-07	0.00487124	0.273	0.155
Mid1	1.88045	1.11002e-31	2.76341e-27	0.418	0.1
Gm15398	1.71393	1.0714e-18	2.66726e-14	0.495	0.261
4930419G24Rik	1.36908	1.09585e-17	2.72812e-13	0.657	0.491
Gm17171	1.33035	1.67433e-11	4.16826e-07	0.394	0.228
A330008L17Rik	1.31748	6.27751e-10	1.56279e-05	0.471	0.328
4930587E11Rik	1.29352	8.13895e-13	2.02619e-08	0.541	0.372
Gm26936	1.27715	1.06272e-07	0.00264563	0.418	0.311
Glra3	1.26614	3.04277e-08	0.000757497	0.256	0.125
Gm16226	1.26008	6.93902e-13	1.72747e-08	0.459	0.278
Gm48006	1.23155	6.871e-10	1.71053e-05	0.3	0.152
Gm28750	1.22042	1.5872e-06	0.0395134	0.273	0.165
1700109K24Rik	1.2147	7.89092e-32	1.96444e-27	0.833	0.679
Gm37459	1.19497	3.42113e-11	8.5169e-07	0.478	0.322
Gm48091	1.18665	1.12514e-12	2.80104e-08	0.575	0.451
Gm47283	1.16879	2.00844e-30	5.00001e-26	0.848	0.679
AC149090.1	1.1675	7.34137e-34	1.82763e-29	0.899	0.825
Gm15584	1.13752	2.28938e-08	0.00056994	0.386	0.251
Rhbdl3	1.1158	1.58182e-07	0.00393793	0.278	0.148
Gm47027	1.10475	4.47035e-08	0.00111289	0.275	0.148
Stxbp6	1.09533	3.15775e-09	7.86123e-05	0.507	0.357
1700111E14Rik	1.08273	7.30358e-26	1.81823e-21	0.833	0.712
Gm26854	1.07771	4.03611e-09	0.000100479	0.432	0.286
1700024B18Rik	1.07276	3.62905e-16	9.03453e-12	0.633	0.463
Me3	1.06978	2.0517e-07	0.00510772	0.292	0.165
Gm15083	1.04992	2.89964e-09	7.21865e-05	0.478	0.367
Macrod2os1	1.04562	3.4048e-25	8.47626e-21	0.802	0.658
Lrrc4	1.04352	5.41206e-18	1.34733e-13	0.693	0.534
Cdh8	1.0251	3.7077e-11	9.23031e-07	0.705	0.601
Gm28379	1.00457	2.88296e-13	7.17713e-09	0.638	0.545
4930512B01Rik	1.00312	1.88127e-10	4.68341e-06	0.512	0.361
Gm1992	1.00195	1.18351e-22	2.94635e-18	0.857	0.804
Enox2	0.993415	3.72775e-07	0.00928022	0.464	0.34
Brip1os	0.992979	1.50925e-13	3.75727e-09	0.64	0.507
Plp1	0.987733	7.68005e-32	1.91195e-27	0.882	0.793
4930480K15Rik	0.985164	2.79058e-10	6.94716e-06	0.483	0.349
4930532I03Rik	0.984197	2.17817e-08	0.000542255	0.49	0.393
Gm20275	0.973274	7.48711e-23	1.86392e-18	0.855	0.8
Rsf1os2	0.965645	1.92643e-07	0.00479585	0.384	0.261
4932443L11Rik	0.961842	6.1697e-11	1.53595e-06	0.568	0.44
1810062O18Rik	0.946071	8.92362e-08	0.00222153	0.338	0.213
Gm16189	0.945189	6.78941e-09	0.000169022	0.481	0.355
Filip1l	0.942962	4.2485e-09	0.000105766	0.51	0.372
Far1os	0.938096	7.52773e-18	1.87403e-13	0.746	0.641
Has1	0.932497	3.76784e-07	0.00938004	0.374	0.253
1700080N15Rik	0.924434	1.70614e-08	0.000424744	0.558	0.451
Lrtm1	0.922423	2.95172e-08	0.000734831	0.536	0.438
Gm12828	0.919345	7.72662e-14	1.92354e-09	0.655	0.551
Gm47134	0.916701	1.35108e-06	0.0336352	0.251	0.138
Galnt13	0.909908	1.25115e-08	0.000311473	0.751	0.655
Gm27153	0.908163	1.77563e-08	0.000442043	0.493	0.374
AY036118	0.907457	1.93336e-23	4.81309e-19	0.882	0.814
Rsf1os1	0.901393	3.28663e-07	0.00818205	0.493	0.411
Cntnap4	0.897668	8.09276e-07	0.0201469	0.488	0.388
Kansl1l	0.890647	7.04035e-25	1.7527e-20	0.882	0.808
Gm48239	0.887631	7.57464e-07	0.0188571	0.394	0.282
Dtnbos	0.884906	4.31041e-07	0.0107308	0.403	0.286
2410021H03Rik	0.883552	2.38023e-08	0.000592558	0.408	0.273
Gm16552	0.875234	4.23694e-07	0.0105479	0.444	0.33
Sgcd	0.871276	1.11374e-06	0.0277267	0.751	0.714
Gm11149	0.86626	8.91859e-11	2.22028e-06	0.63	0.514
Nhs	0.865538	1.49991e-06	0.0373403	0.336	0.209
Gm47271	0.864644	3.51851e-08	0.000875933	0.534	0.418
Galntl6	0.864019	4.5553e-08	0.00113404	0.717	0.645
Gm14372	0.859668	1.60344e-06	0.0399177	0.447	0.342
E530011L22Rik	0.84866	8.99047e-11	2.23818e-06	0.63	0.53
Ggact	0.844598	9.06255e-15	2.25612e-10	0.758	0.664
Pcdh15	0.841342	1.52913e-09	3.80677e-05	0.797	0.727
Hacd4	0.840091	2.64841e-07	0.00659322	0.391	0.259
Gm20404	0.828693	1.84981e-06	0.0460509	0.394	0.274
Lysmd4	0.824463	3.28759e-18	8.18447e-14	0.874	0.825
Gm5441	0.823066	1.86349e-07	0.00463916	0.623	0.57
Srrm4os	0.819769	2.79822e-09	6.96616e-05	0.601	0.52
Usp50	0.815097	2.41971e-12	6.02387e-08	0.725	0.622
Klhl29	0.814356	1.28328e-06	0.0319474	0.783	0.823
Gm15414	0.808423	1.27306e-09	3.16927e-05	0.65	0.587
4930570B17Rik	0.808305	1.51279e-09	3.76609e-05	0.546	0.432
Gm36975	0.795635	1.64647e-11	4.09889e-07	0.785	0.749
Opcml	0.791792	1.72148e-20	4.28562e-16	0.978	0.981
Etl4	0.791665	7.42795e-09	0.000184919	0.947	0.967
Gm37679	0.784995	3.03776e-12	7.56251e-08	0.722	0.635
4930415C11Rik	0.77629	1.12339e-06	0.0279667	0.527	0.463
Gm6994	0.773875	1.65621e-06	0.0412313	0.507	0.411
Lrrtm1	0.772415	3.7712e-08	0.000938841	0.599	0.522
Lhfpl3	0.768546	3.36961e-10	8.38864e-06	0.961	0.958
Atg16l2	0.767641	4.85216e-09	0.000120794	0.609	0.509
Trf	0.766321	2.82666e-07	0.00703697	0.505	0.392
Gm48678	0.763385	1.01778e-12	2.53375e-08	0.751	0.685
Gm17106	0.763098	9.36705e-12	2.33193e-07	0.63	0.522
Ctnna3	0.763	1.10982e-15	2.76289e-11	0.944	0.956
Gm13187	0.761363	5.55119e-07	0.0138197	0.495	0.395
Ube3a	0.760492	6.20792e-66	1.54546e-61	0.998	1
Gm21798	0.746071	1.51034e-15	3.75998e-11	0.884	0.864
4930567K20Rik	0.74551	4.20348e-07	0.0104646	0.717	0.643
Gm48747	0.744845	1.62619e-07	0.00404841	0.592	0.52
5330438D12Rik	0.727173	1.64328e-23	4.09095e-19	0.923	0.873
Nrg3os	0.723696	2.06462e-38	5.13988e-34	0.995	0.996
Gm15738	0.719231	1.75336e-11	4.365e-07	0.775	0.762
Sorbs2os	0.704548	4.4358e-12	1.10429e-07	0.867	0.85
Gm16599	0.70095	7.69248e-13	1.91504e-08	0.804	0.76
Fth1	0.684251	1.69795e-08	0.000422704	0.616	0.526
Gm19710	0.670048	2.59594e-08	0.00064626	0.616	0.514
Fgfr2	0.662694	4.19726e-30	1.04491e-25	0.971	0.965
Ptgds	0.656707	1.34407e-07	0.00334606	0.667	0.574
Gm35188	0.627131	4.31725e-12	1.07478e-07	0.833	0.8
Scn9a	0.622804	2.24151e-11	5.58023e-07	0.853	0.868
Gm48512	0.622248	7.40479e-12	1.84342e-07	0.771	0.735
A330015K06Rik	0.616519	1.51266e-08	0.000376577	0.857	0.852
Gm43376	0.610698	1.6037e-06	0.0399242	0.691	0.658
4930517O19Rik	0.608828	1.86449e-06	0.0464164	0.756	0.787
Gm12353	0.596548	1.76424e-06	0.0439207	0.667	0.624
Slc24a5	0.595008	2.5409e-07	0.00632558	0.606	0.553
Epha7	0.584785	1.1238e-06	0.027977	0.635	0.545
3110021N24Rik	0.568882	4.65472e-11	1.15879e-06	0.829	0.812
Gm48727	0.560869	4.77858e-07	0.0118963	0.722	0.737
Sorcs1	0.537779	1.61434e-06	0.040189	0.717	0.641
Gm10125	0.527997	9.35403e-07	0.0232869	0.722	0.683
Gm20642	0.509735	2.84888e-19	7.09227e-15	0.99	0.988
Asb3	0.47247	3.03445e-07	0.00755425	0.78	0.774
Kcnq1ot1	0.413992	2.42105e-13	6.02721e-09	0.971	0.975
Gm32509	0.385428	7.63485e-07	0.019007	0.838	0.821
Gm42418	0.355706	5.85416e-07	0.0145739	0.867	0.883
Gm26871	0.349834	1.82595e-06	0.045457	0.877	0.816
Strbp	0.262987	2.15295e-10	5.35976e-06	0.998	0.998
Agbl4	0.250249	1.49972e-06	0.0373355	0.988	0.992
Grm5	-0.25004	1.30132e-06	0.0323964	0.988	1
Arvcf	-0.251582	2.70103e-08	0.00067121	0.297	0.434
Tenm4	-0.270911	6.30956e-12	1.57077e-07	0.986	0.998
Erc2	-0.272341	8.85622e-10	2.20476e-05	0.988	0.994
Vti1a	-0.275227	5.62412e-07	0.0140013	0.853	0.94
Trim9	-0.276879	8.61839e-08	0.00214555	0.845	0.944
Pde10a	-0.279874	5.99758e-07	0.014931	0.954	0.975
Rgs7	-0.281972	2.66984e-09	6.64656e-05	0.954	0.994
Rims1	-0.298371	5.33862e-15	1.32905e-10	0.998	1
Sorbs2	-0.306364	4.86131e-10	1.21022e-05	0.954	0.996
Tcf7l2	-0.307696	6.80993e-11	1.69533e-06	0.942	0.992
Nrxn3	-0.30927	1.72645e-08	0.0004298	0.978	0.996
B230334C09Rik	-0.310827	6.14592e-07	0.0153003	0.797	0.937
Lrrc7	-0.316012	1.27645e-13	3.17773e-09	1	1
Sgip1	-0.31918	5.39514e-14	1.34312e-09	0.961	0.998
Inpp4b	-0.319204	2.78964e-15	6.94481e-11	0.995	0.998
Eif2s2	-0.324115	1.50947e-06	0.0375781	0.35	0.541
Sv2b	-0.32415	4.75331e-07	0.0118334	0.582	0.791
Eif4e	-0.327159	1.81522e-06	0.04519	0.37	0.572
Negr1	-0.328252	1.24386e-10	3.09658e-06	0.995	1
Apba2	-0.329675	4.9992e-08	0.00124455	0.773	0.896
Camk2d	-0.331151	7.4071e-10	1.844e-05	0.94	0.992
Grik2	-0.332355	1.03512e-11	2.57694e-07	0.998	0.998
Shisa9	-0.333288	1.62548e-09	4.04664e-05	0.932	0.973
Cit	-0.338277	3.22065e-09	8.01781e-05	0.959	0.973
Cyld	-0.339693	1.58612e-07	0.00394866	0.647	0.848
Ptprd	-0.340442	4.68283e-17	1.16579e-12	1	1
Camk2a	-0.340882	3.25134e-10	8.09422e-06	0.877	0.958
Camkv	-0.342185	1.74402e-06	0.0434173	0.534	0.735
Acsl3	-0.346101	3.57452e-08	0.000889878	0.449	0.685
Cadm1	-0.351372	1.84422e-07	0.0045912	0.831	0.927
Samd5	-0.353405	5.28226e-11	1.31502e-06	0.925	0.971
Hnrnpdl	-0.355615	1.62045e-06	0.0403412	0.623	0.827
Cttnbp2	-0.355665	1.62496e-14	4.04534e-10	0.961	0.998
Hspa9	-0.361598	2.69069e-07	0.00669848	0.227	0.411
Grm7	-0.363859	1.77928e-16	4.42953e-12	0.969	0.987
Mfhas1	-0.365529	7.78381e-07	0.0193778	0.459	0.674
Fstl5	-0.370911	8.35642e-07	0.0208033	0.541	0.749
Dtx3	-0.370925	1.06778e-06	0.0265823	0.428	0.651
Cntn4	-0.373303	2.01554e-12	5.01768e-08	0.93	0.994
Khdrbs2	-0.373477	6.59343e-08	0.00164144	0.78	0.883
Npas2	-0.374118	5.42748e-07	0.0135117	0.686	0.821
Pip5k1c	-0.374281	1.37446e-06	0.0342173	0.198	0.361
Ildr2	-0.376026	9.73349e-09	0.000242315	0.773	0.923
Fgf13	-0.376471	5.06643e-07	0.0126129	0.957	0.99
Dner	-0.376781	2.89885e-07	0.00721669	0.72	0.875
Slc35f1	-0.378655	3.23251e-07	0.00804733	0.795	0.914
Cdh12	-0.380744	3.73591e-11	9.30055e-07	0.845	0.975
Ergic1	-0.38235	1.77673e-06	0.0442317	0.459	0.624
Ttyh1	-0.385889	2.71103e-08	0.00067491	0.473	0.683
Mical2	-0.386527	1.63194e-07	0.00406271	0.522	0.739
Madd	-0.38919	4.83065e-07	0.0120259	0.551	0.747
Fam45a	-0.389713	1.47576e-06	0.0367391	0.215	0.384
Bsn	-0.390631	2.4125e-09	6.00593e-05	0.667	0.846
Cdh6	-0.391597	5.97652e-08	0.00148786	0.732	0.883
Sik3	-0.392461	4.57999e-13	1.14019e-08	0.903	0.965
Cerk	-0.393105	2.56892e-07	0.00639532	0.324	0.528
Agap3	-0.396644	5.09997e-07	0.0126964	0.471	0.679
Tenm2	-0.397195	4.97226e-12	1.23784e-07	0.99	1
Kcnb2	-0.398736	6.97668e-08	0.00173685	0.886	0.952
Thsd7a	-0.399031	1.2508e-08	0.000311388	0.792	0.889
Vldlr	-0.399148	1.45148e-06	0.0361347	0.171	0.33
Ptpn3	-0.400113	4.23868e-09	0.000105522	0.8	0.891
Pitpnm1	-0.401928	1.02157e-06	0.0254319	0.35	0.547
Spred1	-0.402589	9.90236e-07	0.0246519	0.377	0.583
Kcnd2	-0.402758	1.19995e-18	2.98728e-14	1	1
Gpr137c	-0.402794	2.16097e-10	5.37974e-06	0.763	0.906
Prickle1	-0.404053	7.32976e-09	0.000182474	0.92	0.964
Rtl4	-0.406407	2.93748e-07	0.00731286	0.594	0.789
Dlk2	-0.406867	6.16751e-07	0.015354	0.143	0.292
Sema6a	-0.407537	2.50983e-08	0.000624823	0.739	0.887
Hjurp	-0.407746	5.53266e-07	0.0137736	0.425	0.635
Arsj	-0.408037	9.07644e-07	0.0225958	0.316	0.482
Thy1	-0.409788	7.53701e-07	0.0187634	0.258	0.449
Arfrp1	-0.410195	1.6081e-06	0.0400337	0.126	0.263
Srsf7	-0.412647	9.50625e-09	0.000236658	0.488	0.722
Syn2	-0.414692	1.80968e-09	4.5052e-05	0.742	0.898
Tenm1	-0.415218	2.83896e-16	7.06759e-12	0.993	0.996
Atp2a2	-0.416753	1.4518e-07	0.00361425	0.717	0.869
Dsg2	-0.41744	1.79113e-06	0.0445903	0.184	0.342
Fam189a2	-0.422998	3.35886e-08	0.000836187	0.379	0.591
Fbf1	-0.423357	2.0077e-06	0.0499816	0.184	0.338
Rnf112	-0.423445	1.91793e-11	4.77469e-07	0.761	0.914
Sphkap	-0.424779	8.77111e-10	2.18357e-05	0.647	0.858
Psma1	-0.425572	2.38753e-07	0.00594376	0.273	0.451
Spon1	-0.426189	9.31775e-08	0.00231965	0.659	0.814
Atpaf1	-0.426959	3.48802e-08	0.000868344	0.442	0.662
Gas5	-0.427307	1.54453e-06	0.0384511	0.263	0.432
St6gal2	-0.428462	4.07437e-08	0.00101431	0.543	0.747
Clmn	-0.428614	1.14222e-11	2.84355e-07	0.792	0.925
Afap1	-0.42915	8.74128e-07	0.0217614	0.355	0.551
Sez6	-0.432406	5.43177e-07	0.0135224	0.377	0.574
Cpne7	-0.4365	2.3642e-10	5.88569e-06	0.727	0.883
Osbpl2	-0.436968	2.23319e-08	0.000555954	0.401	0.616
AW549877	-0.439362	1.46654e-07	0.00365096	0.225	0.411
Pitpnm2	-0.440064	7.12168e-07	0.0177294	0.266	0.443
Egfem1	-0.443774	2.09955e-14	5.22683e-10	0.937	0.988
Dalrd3	-0.444096	6.83306e-07	0.0170109	0.396	0.587
Robo1	-0.446757	4.10188e-26	1.02116e-21	1	1
Cxadr	-0.449183	6.09997e-07	0.0151859	0.287	0.474
March1	-0.450091	8.27518e-07	0.0206011	0.698	0.816
Myrip	-0.45223	1.53303e-10	3.81648e-06	0.664	0.848
Sfxn2	-0.452417	1.29481e-06	0.0322344	0.254	0.43
Slc6a17	-0.45322	8.48353e-09	0.000211197	0.618	0.793
Ttyh3	-0.454112	1.88452e-07	0.00469151	0.208	0.384
Ago4	-0.454291	5.62688e-07	0.0140081	0.403	0.608
Ints6l	-0.456233	1.58973e-07	0.00395764	0.531	0.722
Cdc42se2	-0.456288	9.04863e-08	0.00225266	0.519	0.714
Rtn4rl1	-0.456293	4.32865e-09	0.000107762	0.476	0.695
Birc2	-0.457563	3.72154e-07	0.00926478	0.239	0.418
Xiap	-0.457909	2.01364e-07	0.00501296	0.372	0.58
Tecpr1	-0.458757	3.95343e-08	0.000984205	0.3	0.511
Cntn6	-0.46401	5.42378e-14	1.35025e-09	0.874	0.964
Entr1	-0.464887	7.6222e-08	0.00189755	0.292	0.491
Ptpn4	-0.46622	6.04874e-15	1.50583e-10	0.923	0.965
Gas8	-0.46858	1.93046e-06	0.0480588	0.273	0.449
Vangl1	-0.469148	6.03001e-07	0.0150117	0.415	0.601
Kctd17	-0.47028	7.25563e-11	1.80629e-06	0.406	0.672
Ift57	-0.473139	1.07117e-06	0.0266669	0.486	0.67
Cacng5	-0.474512	1.09625e-06	0.0272913	0.237	0.395
Sub1	-0.47669	1.34439e-06	0.0334685	0.157	0.303
Hrh3	-0.476852	9.34009e-08	0.00232521	0.215	0.395
Arl3	-0.4785	3.47086e-10	8.6407e-06	0.565	0.779
Trhde	-0.480104	1.66482e-09	4.14458e-05	0.638	0.823
Pdlim7	-0.480506	3.58247e-07	0.00891855	0.239	0.418
Actr1b	-0.481383	1.43692e-09	3.57721e-05	0.512	0.737
Tspan33	-0.482455	7.38964e-09	0.000183965	0.324	0.539
Adam11	-0.483039	4.67785e-09	0.000116455	0.29	0.507
R3hdm4	-0.487544	8.92031e-07	0.0222071	0.126	0.259
Rnf25	-0.489771	1.99864e-07	0.0049756	0.196	0.367
Zdhhc18	-0.492618	7.69788e-08	0.00191639	0.203	0.38
Hs3st1	-0.492736	3.28261e-07	0.00817206	0.316	0.489
March3	-0.492843	9.70897e-08	0.00241705	0.585	0.774
Wdr78	-0.494241	3.68112e-08	0.000916415	0.222	0.415
Slc25a3	-0.494846	2.18598e-08	0.0005442	0.51	0.726
Ring1	-0.497844	5.96525e-11	1.48505e-06	0.406	0.639
Caly	-0.501911	1.13713e-06	0.0283087	0.21	0.372
Reep2	-0.502524	2.50051e-08	0.000622503	0.435	0.651
Hectd2	-0.510484	1.88659e-07	0.00469667	0.246	0.42
Epha6	-0.514372	5.99534e-11	1.49254e-06	0.855	0.944
Sdk1	-0.516438	6.34351e-07	0.0157922	0.638	0.739
Gm47710	-0.518751	1.36385e-06	0.033953	0.229	0.393
Maml3	-0.520758	2.00279e-07	0.00498594	0.473	0.66
Rbm3	-0.521	9.86163e-07	0.0245505	0.222	0.38
Megf9	-0.522712	2.33378e-09	5.80993e-05	0.65	0.814
Mxi1	-0.525994	1.76407e-08	0.000439165	0.287	0.484
Hsph1	-0.526585	4.22039e-08	0.00105067	0.246	0.434
Ptpn5	-0.528017	9.28866e-10	2.31241e-05	0.466	0.716
C1qtnf4	-0.530647	1.70823e-09	4.25265e-05	0.329	0.564
Necab1	-0.531898	1.65024e-07	0.00410826	0.258	0.441
Clvs1	-0.532259	2.19449e-18	5.46318e-14	0.831	0.948
Cables1	-0.532681	1.02008e-08	0.000253948	0.159	0.342
P4ha1	-0.535989	1.38955e-07	0.0034593	0.336	0.518
Rph3a	-0.539146	6.49609e-10	1.6172e-05	0.476	0.697
Vstm2b	-0.53951	1.32391e-09	3.29588e-05	0.198	0.399
2900026A02Rik	-0.541817	8.6823e-08	0.00216146	0.215	0.392
Rhobtb2	-0.544513	1.02536e-07	0.00255263	0.314	0.511
Rims4	-0.548962	4.07159e-08	0.00101362	0.263	0.461
Tox	-0.55272	8.79614e-20	2.1898e-15	0.862	0.971
Wdr47	-0.553677	1.31971e-11	3.28541e-07	0.529	0.739
Zic1	-0.555121	1.16249e-07	0.00289403	0.319	0.509
Rasa4	-0.557395	9.48466e-10	2.36121e-05	0.249	0.463
Srsf1	-0.563283	4.19791e-10	1.04507e-05	0.437	0.666
Scg2	-0.569775	7.93026e-08	0.00197424	0.215	0.384
Psmc6	-0.570041	1.51794e-07	0.0037789	0.341	0.52
Fsd1l	-0.572175	1.79543e-09	4.46972e-05	0.35	0.562
Mfap3l	-0.578255	1.12179e-07	0.00279269	0.3	0.478
Nae1	-0.579571	1.04935e-09	2.61237e-05	0.35	0.576
St3gal4	-0.580721	5.42709e-09	0.000135107	0.423	0.626
Ckb	-0.589654	1.5419e-09	3.83857e-05	0.435	0.656
Mthfsd	-0.596886	1.97511e-08	0.000491704	0.181	0.361
Celf3	-0.601017	7.44805e-12	1.85419e-07	0.466	0.727
Cbarp	-0.603268	9.36769e-08	0.00233209	0.162	0.328
Sox11	-0.603538	1.14251e-08	0.000284428	0.215	0.405
Adgra1	-0.60667	6.19869e-15	1.54316e-10	0.57	0.795
Cox7b	-0.608438	7.78395e-08	0.00193782	0.193	0.363
Sipa1l2	-0.611008	1.59135e-09	3.96167e-05	0.213	0.413
Fndc4	-0.620679	4.41221e-13	1.09842e-08	0.208	0.461
Calb1	-0.629256	2.25557e-09	5.61525e-05	0.326	0.528
Fam131a	-0.630482	3.61105e-08	0.000898971	0.123	0.274
Napepld	-0.632142	4.12806e-10	1.02768e-05	0.319	0.545
2210016L21Rik	-0.638765	8.74498e-07	0.0217706	0.138	0.273
Atp8b2	-0.639434	1.89392e-09	4.71492e-05	0.229	0.43
Cdk5r1	-0.640115	1.23489e-08	0.000307425	0.167	0.336
Gdi1	-0.640879	1.88286e-10	4.68739e-06	0.283	0.514
Rgs3	-0.64389	6.13129e-10	1.52639e-05	0.196	0.397
Hspa8	-0.651544	2.53722e-08	0.000631642	0.13	0.29
Trpm3	-0.675715	1.25681e-06	0.0312883	0.797	0.91
Ccdc107	-0.68271	2.05708e-09	5.12111e-05	0.099	0.259
Trpc5	-0.691212	8.28275e-09	0.000206199	0.297	0.491
Cemip2	-0.696068	5.21723e-10	1.29883e-05	0.232	0.436
Stk25	-0.698175	1.16772e-09	2.90704e-05	0.249	0.455
Pde1c	-0.713855	3.1224e-09	7.77323e-05	0.336	0.53
Usp43	-0.715401	1.13917e-09	2.83596e-05	0.167	0.359
Tunar	-0.736697	4.72547e-09	0.000117641	0.116	0.276
Vegfc	-0.765635	8.76208e-10	2.18132e-05	0.162	0.347
Slc29a1	-0.776231	3.76769e-13	9.37966e-09	0.271	0.522
Rnf152	-0.78772	4.77121e-16	1.18779e-11	0.556	0.772
Chst9	-0.81218	2.78941e-08	0.000694424	0.217	0.393
Pth2r	-0.815041	5.3132e-12	1.32272e-07	0.237	0.466
Gabrg1	-0.828539	1.63502e-08	0.000407039	0.126	0.282
Gpc5	-0.855857	1.02618e-09	2.55468e-05	0.457	0.633
Rapgef3	-0.865377	3.21421e-09	8.00178e-05	0.106	0.261
Npy1r	-0.873158	2.89084e-09	7.19674e-05	0.099	0.253
Etv5	-0.924843	8.38254e-11	2.08683e-06	0.099	0.269
Pappa	-0.969393	2.68773e-08	0.00066911	0.155	0.315
Rgs16	-1.04402	1.99402e-16	4.96411e-12	0.101	0.336
Tafa1	-1.12976	2.16294e-26	5.38464e-22	0.599	0.875

## Sheet: Table S7
cluster	gene	type	score
MCODE_1	Xiap	Clustered	2.15789
MCODE_1	Eif4e	Clustered	2.15789
MCODE_1	Lrrc7	Clustered	2.15789
MCODE_1	Dennd10	Clustered	2.15789
MCODE_1	Birc2	Clustered	2.15789
MCODE_1	Actr1b	Clustered	2.15789
MCODE_1	Grm7	Seed	2.15789
MCODE_1	Dner	Clustered	2.15789
MCODE_1	Negr1	Clustered	2.15789
MCODE_1	Srsf1	Clustered	2.15789
MCODE_1	Psmc6	Clustered	2.15789
MCODE_1	Epha6	Clustered	2.15789
MCODE_1	Cacng5	Clustered	2.15789
MCODE_1	Camkv	Clustered	2.15789
MCODE_1	Psma1	Clustered	2.15789
MCODE_1	Hsph1	Clustered	2.15789
MCODE_1	Ago4	Clustered	2.15789
MCODE_1	Slc25a3	Clustered	2.15789
MCODE_1	Calb1	Clustered	2.15789
MCODE_3	Hspa8	Clustered	1.71429
MCODE_3	Nae1	Clustered	1.71429
MCODE_3	Grm5	Clustered	1.71429
MCODE_3	Necab1	Clustered	1.71429
MCODE_3	Hnrnpdl	Clustered	1.71429
MCODE_3	Hspa9	Clustered	1.71429
MCODE_3	Sez6	Seed	1.71429
MCODE_2	Rims4	Clustered	1.66667
MCODE_2	Ptpn5	Clustered	1.66667
MCODE_2	Camk2a	Clustered	1.66667
MCODE_2	Camk2d	Clustered	1.66667
MCODE_2	Rph3a	Clustered	1.66667
MCODE_2	Kcnd2	Clustered	1.66667
MCODE_2	Ptprd	Clustered	1.66667
MCODE_2	Rims1	Clustered	1.66667
MCODE_2	Bsn	Clustered	1.66667
MCODE_4	Rnf112	Clustered	1.16667
MCODE_4	Trpc5	Clustered	1.16667
MCODE_4	Egfem1	Seed	1.16667
MCODE_4	Pde10a	Clustered	1.16667
MCODE_4	Atp2a2	Clustered	1.16667
MCODE_4	C1qtnf4	Clustered	1.16667
MCODE_5	Rbm3	Clustered	1
MCODE_5	Srsf7	Clustered	1
MCODE_5	Khdrbs2	Seed	1

## Sheet: Table S8
sample	glutamate(ng/g)
wt sp-1	24.6044
wt sp-2	26.1863
wt sp-3	22.6904
wt sp-4	26.1407
wt sp-5	22.5797
wt sp-6	23.7024
wt sp-7	26.4588
ko sp-1	21.3796
ko sp-2	20.5042
ko sp-3	24.1607
ko sp-4	22.4548
ko sp-5	23.6241
ko sp-6	21.276
ko sp-7	22.7547

## Sheet: Table S9
term	Df	Sum Sq	Mean Sq	F value	Pr(>F)	Partial_Eta_Squared	gene
genotype	1	8.09773	8.09773	10.9326	0.00259724	0.280809	Mrpl15
treatment	1	5.45825	5.45825	6.16075	0.0193285	0.180346	Tcea1
genotype	1	4.6349	4.6349	5.49465	0.0263999	0.164046	Atp6v1h
genotype	1	4.03631	4.03631	5.06127	0.0325129	0.153088	Rb1cc1
genotype	1	6.18972	6.18972	7.88476	0.00898068	0.219725	Vcpip1
genotype	1	3.98325	3.98325	4.62131	0.0403621	0.141665	Mcmdc2
genotype	1	5.25384	5.25384	6.51699	0.0164225	0.188805	Cops5
treatment	1	4.35468	4.35468	5.00784	0.0333692	0.151717	Cspp1
genotype	1	5.76384	5.76384	8.3944	0.00723035	0.230651	Arfgef1
treatment	1	3.76239	3.76239	5.47951	0.0265907	0.163668	Arfgef1
genotype	1	5.49758	5.49758	7.69057	0.0097648	0.215479	Ncoa2
treatment	1	3.7211	3.7211	5.20545	0.030321	0.156765	Ncoa2
treatment	1	6.0728	6.0728	7.1823	0.0121935	0.204145	Tram1
genotype	1	5.51486	5.51486	8.44217	0.00708638	0.231659	Terf1
treatment	1	6.96523	6.96523	10.6624	0.00288465	0.275782	Terf1
genotype	1	5.65364	5.65364	8.30112	0.00752069	0.228674	Stau2
treatment	1	4.52545	4.52545	6.64461	0.0155008	0.191794	Stau2
genotype	1	5.46272	5.46272	6.90869	0.0137681	0.197907	Ube2w
genotype	1	5.49435	5.49435	6.0617	0.0202334	0.177962	Ly96
genotype	1	4.95834	4.95834	7.99026	0.00858364	0.222012	Gm28376
treatment	1	3.41927	3.41927	5.51009	0.0262069	0.164431	Gm28376
genotype:treatment	1	5.24706	5.24706	8.45554	0.00704665	0.231941	Gm28376
genotype	1	6.29246	6.29246	7.22198	0.0119819	0.205042	Gdap1
genotype:treatment	1	5.40088	5.40088	6.74814	0.0147946	0.194202	Gm28836
genotype	1	6.04397	6.04397	7.9854	0.00860151	0.221907	Fam135a
genotype	1	3.42734	3.42734	4.34353	0.0463925	0.134294	Lmbrd1
treatment	1	5.08662	5.08662	6.44638	0.0169581	0.187142	Lmbrd1
treatment	1	4.24121	4.24121	4.84944	0.0360579	0.147626	Phf3
genotype	1	6.13524	6.13524	7.50005	0.0106071	0.211269	Prim2
genotype	1	4.50214	4.50214	5.51682	0.0261232	0.164599	Zfp451
treatment	1	3.59939	3.59939	4.41061	0.0448494	0.136085	Zfp451
genotype	1	3.981	3.981	5.25207	0.0296477	0.157947	Dst
treatment	1	5.05614	5.05614	6.67048	0.0153209	0.192397	Dst
treatment	1	4.19609	4.19609	4.99881	0.0335163	0.151485	Arhgef4
genotype	1	6.25172	6.25172	8.36572	0.00731828	0.230044	Plekhb2
treatment	1	3.38196	3.38196	4.52556	0.0423361	0.139139	Plekhb2
genotype	1	4.85465	4.85465	5.5537	0.0256701	0.165517	Hs6st1
genotype	1	5.07565	5.07565	7.84215	0.00914667	0.218797	Uggt1
treatment	1	4.75157	4.75157	7.34142	0.0113689	0.207729	Uggt1
genotype:treatment	1	3.05042	3.05042	4.71305	0.0385661	0.144073	Uggt1
treatment	1	4.35259	4.35259	4.9074	0.0350471	0.149128	Arid5a
genotype	1	4.45819	4.45819	5.50455	0.026276	0.164293	4930403P22Rik
treatment	1	3.62485	3.62485	4.47562	0.0434083	0.137815	4930403P22Rik
treatment	1	5.64671	5.64671	6.63198	0.0155894	0.191499	Cnnm4
treatment	1	4.24209	4.24209	4.47404	0.0434428	0.137773	Cnnm3
genotype	1	6.48158	6.48158	7.74877	0.00952224	0.216756	Actr1b
genotype	1	4.56839	4.56839	5.70761	0.02387	0.169327	Tmem131
genotype	1	4.30874	4.30874	5.37846	0.0279037	0.161136	Inpp4a
treatment	1	4.25189	4.25189	5.30751	0.0288684	0.159349	Inpp4a
genotype	1	4.46736	4.46736	5.01964	0.0331778	0.15202	4930439A04Rik
treatment	1	6.92236	6.92236	8.42628	0.00713392	0.231324	Coa5
treatment	1	5.11214	5.11214	6.28182	0.0182821	0.183241	Mgat4a
treatment	1	3.64724	3.64724	4.30905	0.0472088	0.13337	Tsga10
genotype:treatment	1	3.89688	3.89688	4.76272	0.0376309	0.14537	Lipt1
treatment	1	4.05045	4.05045	4.26086	0.0483765	0.132075	Eif5b
genotype	1	3.92475	3.92475	4.4857	0.0431894	0.138082	Rev1
genotype	1	4.33087	4.33087	5.98395	0.0209764	0.176082	Lonrf2
treatment	1	6.15062	6.15062	8.4983	0.00692119	0.232841	Lonrf2
genotype	1	3.63018	3.63018	4.63675	0.0400534	0.142071	Chst10
treatment	1	3.87515	3.87515	4.94964	0.0343303	0.150218	Chst10
genotype	1	6.90705	6.90705	8.87272	0.00592079	0.240631	Il1r2
treatment	1	4.18854	4.18854	5.00603	0.0333986	0.15167	Il18r1
genotype	1	5.40581	5.40581	7.07183	0.0128042	0.201638	Slc9a2
genotype	1	4.52331	4.52331	5.26235	0.0295014	0.158207	Mrps9
genotype	1	4.39953	4.39953	5.21995	0.0301098	0.157133	AI597479
genotype	1	7.83191	7.83191	9.81123	0.00403908	0.259479	Gm29155
genotype	1	5.10099	5.10099	6.02535	0.0205772	0.177084	Tpp2
genotype	1	7.16522	7.16522	8.59437	0.00664809	0.234855	Mettl21c
genotype	1	3.83089	3.83089	4.60952	0.0405996	0.141355	Gm8251
genotype	1	4.83986	4.83986	6.00129	0.0208082	0.176502	Slc39a10
treatment	1	3.98852	3.98852	4.59372	0.0409201	0.140939	Tmeff2
treatment	1	4.377	4.377	4.77862	0.0373369	0.145785	Gm28320
genotype	1	5.8973	5.8973	7.64105	0.0099765	0.214389	Mfsd6
genotype	1	5.7676	5.7676	6.86544	0.0140368	0.196912	Osgepl1
treatment	1	4.80685	4.80685	5.8309	0.0225281	0.172354	Stk17b
genotype	1	4.78481	4.78481	5.73687	0.0235438	0.170048	Gtf3c3
genotype	1	4.60234	4.60234	5.3116	0.0288118	0.159452	Pgap1
genotype	1	4.75488	4.75488	6.00977	0.0207264	0.176707	Sf3b1
genotype:treatment	1	4.18688	4.18688	4.37498	0.0456618	0.135135	Hspe1
treatment	1	5.4068	5.4068	6.08436	0.0200224	0.178509	Mob4
genotype	1	4.10092	4.10092	4.36612	0.0458665	0.134898	Mars2
treatment	1	5.20955	5.20955	6.11987	0.0196965	0.179364	Spats2l
treatment	1	5.53077	5.53077	6.70031	0.0151164	0.193091	Gm17234
treatment	1	4.99752	4.99752	5.8357	0.0224776	0.172472	Bzw1
genotype	1	4.56903	4.56903	5.15474	0.0310727	0.155475	Clk1
treatment	1	3.92576	3.92576	4.82867	0.0364278	0.147087	Ppil3
treatment	1	4.74767	4.74767	5.2449	0.0297502	0.157765	Orc2
genotype	1	7.75268	7.75268	11.2386	0.00230869	0.286418	Gm15834
genotype:treatment	1	3.85154	3.85154	5.58337	0.0253118	0.166254	Gm15834
genotype	1	4.09588	4.09588	4.57056	0.0413954	0.140328	Stradb
treatment	1	7.98643	7.98643	11.0041	0.00252657	0.282126	Tmem237
genotype	1	5.02353	5.02353	6.26279	0.0184424	0.182787	Als2
treatment	1	5.46298	5.46298	6.28887	0.0182231	0.183408	Sumo1
genotype	1	3.44311	3.44311	4.27366	0.0480633	0.132419	Nop58
genotype	1	8.44919	8.44919	16.357	0.000373026	0.368758	Bmpr2
treatment	1	4.68378	4.68378	9.06744	0.00546353	0.24462	Bmpr2
genotype:treatment	1	3.40363	3.40363	6.58917	0.015894	0.190498	Bmpr2
treatment	1	5.85236	5.85236	7.81104	0.00926997	0.218118	Fam117b
genotype	1	3.85266	3.85266	4.31193	0.0471399	0.133447	Ica1l
treatment	1	4.874	4.874	5.89309	0.0218829	0.173873	Wdr12
treatment	1	6.23893	6.23893	9.24387	0.00508218	0.248198	Carf
genotype:treatment	1	3.82538	3.82538	5.66785	0.0243214	0.168346	Carf
genotype	1	4.35643	4.35643	5.74944	0.0234051	0.170357	Nbeal1
treatment	1	3.89495	3.89495	5.14039	0.0312892	0.15511	Nbeal1
genotype	1	4.22194	4.22194	5.08813	0.0320916	0.153775	Abi2
genotype	1	4.05782	4.05782	4.58631	0.0410716	0.140743	Raph1
genotype	1	4.55495	4.55495	4.89561	0.0352502	0.148822	Pard3bos3
treatment	1	4.67012	4.67012	5.42052	0.0273487	0.162191	Ino80d
treatment	1	6.80081	6.80081	8.29781	0.00753122	0.228604	Ino80dos
genotype	1	3.73853	3.73853	7.92427	0.00882971	0.220583	Gm20342
treatment	1	10.4352	10.4352	22.1188	6.24468e-05	0.441327	Gm20342
genotype:treatment	1	3.61634	3.61634	7.66527	0.00987231	0.214923	Gm20342
genotype	1	5.49612	5.49612	7.00653	0.0131809	0.200149	Zdbf2
genotype	1	3.74466	3.74466	4.94546	0.0344006	0.15011	Creb1
treatment	1	6.04787	6.04787	7.98723	0.00859477	0.221946	Creb1
treatment	1	3.96517	3.96517	4.65947	0.039604	0.142668	Plekhm3
genotype	1	4.02672	4.02672	4.46801	0.0435743	0.137613	Pikfyve
genotype	1	5.76867	5.76867	7.52692	0.0104836	0.211865	Map2
genotype	1	9.0797	9.0797	13.3046	0.0010718	0.32211	Gm10558
genotype	1	3.99557	3.99557	4.67679	0.0392652	0.143123	Unc80
genotype	1	4.64404	4.64404	4.953	0.0342739	0.150305	Rpe
treatment	1	6.71157	6.71157	8.63776	0.00652859	0.235761	Lancl1
treatment	1	5.56589	5.56589	6.19109	0.0190602	0.181073	Ikzf2
treatment	1	11.0622	11.0622	17.2516	0.00027806	0.381238	Smarcal1
genotype	1	3.80104	3.80104	4.83823	0.0362569	0.147335	Arpc2
treatment	1	4.1404	4.1404	5.2702	0.0293904	0.158406	Arpc2
genotype	1	5.15801	5.15801	8.79151	0.00612361	0.238955	Tmbim1
treatment	1	8.26864	8.26864	14.0934	0.000809148	0.334812	Tmbim1
genotype	1	5.00824	5.00824	7.69345	0.00975265	0.215542	Vil1
treatment	1	3.85018	3.85018	5.91448	0.0216657	0.174394	Vil1
genotype:treatment	1	3.91427	3.91427	6.01293	0.0206961	0.176784	Vil1
genotype	1	3.51617	3.51617	4.37194	0.045732	0.135053	Cnot9
treatment	1	4.21891	4.21891	5.2457	0.0297387	0.157786	Cnot9
treatment	1	6.25999	6.25999	7.1799	0.0122064	0.204091	Bcs1l
genotype	1	3.62064	3.62064	5.17711	0.0307387	0.156045	Stk36
treatment	1	3.35978	3.35978	4.80411	0.0368707	0.146449	Stk36
genotype:treatment	1	4.43762	4.43762	6.3453	0.0177584	0.18475	Stk36
genotype	1	6.0687	6.0687	7.84675	0.00912861	0.218897	Ttll4
treatment	1	4.22631	4.22631	4.79242	0.0370838	0.146144	Cyp27a1
genotype	1	4.47812	4.47812	5.25021	0.0296743	0.1579	Cnppd1
genotype	1	3.48863	3.48863	4.39632	0.0451734	0.135704	Retreg2
treatment	1	5.24546	5.24546	6.61025	0.0157432	0.190991	Retreg2
treatment	1	9.98073	9.98073	15.7926	0.000450536	0.360623	Ankzf1
genotype	1	5.13014	5.13014	7.69801	0.00973341	0.215643	Stk16
treatment	1	6.14955	6.14955	9.2277	0.00511591	0.247872	Stk16
genotype	1	7.4968	7.4968	9.88224	0.00392582	0.260867	Dnajb2
genotype	1	5.77173	5.77173	7.78322	0.00938177	0.21751	Ptprn
treatment	1	4.07051	4.07051	5.48911	0.0264696	0.163907	Ptprn
genotype	1	4.1362	4.1362	4.39656	0.045168	0.135711	Dnpep
treatment	1	5.45556	5.45556	6.69292	0.0151668	0.192919	Speg
genotype	1	7.68758	7.68758	10.1469	0.00353297	0.265996	Inha
genotype	1	4.32428	4.32428	5.17193	0.0308156	0.155913	Farsb
treatment	1	4.2133	4.2133	4.60751	0.0406402	0.141302	Mogat1
genotype	1	5.6045	5.6045	6.33454	0.017846	0.184495	Acsl3
genotype	1	5.34204	5.34204	6.14515	0.019468	0.179971	Utp14b
genotype	1	3.85723	3.85723	4.59828	0.0408274	0.141059	Cul3
genotype	1	3.95433	3.95433	4.76778	0.037537	0.145502	Nyap2
genotype	1	4.30234	4.30234	4.80782	0.0368036	0.146545	Irs1
genotype	1	4.66293	4.66293	4.98098	0.0338089	0.151026	Gm28940
genotype	1	4.64838	4.64838	5.40661	0.0275309	0.161843	Mff
genotype	1	4.19676	4.19676	4.90125	0.0351529	0.148968	Slc19a3
genotype	1	4.22775	4.22775	4.95984	0.0341596	0.150481	Trip12
treatment	1	4.11381	4.11381	5.07463	0.0323026	0.15343	Cab39
treatment	1	4.23365	4.23365	5.01395	0.0332699	0.151874	Psmd1
treatment	1	12.3895	12.3895	18.9944	0.000159752	0.404184	Ncl
genotype	1	5.75025	5.75025	7.62581	0.0100426	0.214053	Pde6d
treatment	1	4.04998	4.04998	5.37096	0.0280039	0.160947	Pde6d
genotype	1	3.77889	3.77889	5.84913	0.0223369	0.1728	Dis3l2
treatment	1	6.90149	6.90149	10.6824	0.00286221	0.276157	Dis3l2
genotype	1	15.4744	15.4744	40.728	6.59138e-07	0.592597	Gm28375
treatment	1	3.76154	3.76154	9.90018	0.00389775	0.261217	Gm28375
genotype	1	6.45596	6.45596	8.27386	0.00760794	0.228094	Gigyf2
genotype	1	4.54004	4.54004	5.07573	0.0322853	0.153458	Kcnj13
genotype	1	4.94645	4.94645	6.36867	0.0175697	0.185305	Dgkd
genotype:treatment	1	4.8294	4.8294	5.44959	0.0269722	0.16292	Mroh2a
genotype	1	3.74879	3.74879	4.31248	0.0471269	0.133462	Hjurp
treatment	1	6.44915	6.44915	8.64111	0.00651948	0.235831	Agap1
treatment	1	4.51009	4.51009	5.4742	0.026658	0.163535	4933400F21Rik
treatment	1	4.91448	4.91448	5.32274	0.0286582	0.159733	Iqca
genotype	1	4.22228	4.22228	4.62429	0.0403024	0.141744	Cops8
treatment	1	3.87656	3.87656	4.88491	0.0354355	0.148546	Scly
treatment	1	4.43341	4.43341	5.17811	0.0307239	0.15607	Gm17090
genotype	1	4.73129	4.73129	5.38935	0.0277588	0.161409	Per2
genotype	1	6.86164	6.86164	8.11338	0.00814429	0.224664	Ankmy1
genotype	1	3.33075	3.33075	4.42731	0.0444741	0.13653	Capn10
treatment	1	6.52464	6.52464	8.6727	0.00643407	0.236489	Capn10
treatment	1	5.18421	5.18421	6.14766	0.0194455	0.180032	Kif1a
treatment	1	4.05376	4.05376	4.27468	0.0480384	0.132447	Sept2
genotype	1	4.74779	4.74779	5.85771	0.0222474	0.17301	Stk25
treatment	1	3.52937	3.52937	4.35446	0.0461372	0.134586	Stk25
genotype	1	6.17975	6.17975	7.40572	0.0110531	0.209167	Gm10550
treatment	1	4.4799	4.4799	5.0387	0.0328716	0.152509	Ing5
genotype	1	4.40608	4.40608	5.01243	0.0332946	0.151835	D2hgdh
treatment	1	4.03541	4.03541	4.2788	0.0479379	0.132558	Gm28403
genotype	1	4.592	4.592	5.89913	0.0218213	0.17402	Pign
genotype	1	5.17538	5.17538	5.62163	0.0248578	0.167203	Serpinb5
treatment	1	4.83985	4.83985	6.28736	0.0182357	0.183373	Serpinb3b
treatment	1	4.72734	4.72734	5.09911	0.0319212	0.154056	Cdh19
genotype	1	4.16515	4.16515	5.63229	0.0247329	0.167467	Clasp1
treatment	1	5.61768	5.61768	7.59645	0.0101714	0.213405	Clasp1
genotype	1	4.71092	4.71092	5.77639	0.0231109	0.171019	Tfcp2l1
genotype	1	4.01723	4.01723	4.29949	0.0474378	0.133113	Celrr
treatment	1	5.03758	5.03758	6.65092	0.0154567	0.191941	Ccdc93
genotype	1	5.11045	5.11045	6.56951	0.0160361	0.190038	Actr3
treatment	1	3.79838	3.79838	4.88284	0.0354715	0.148492	Actr3
genotype	1	4.84025	4.84025	5.88541	0.0219615	0.173686	Rab3gap1
treatment	1	4.39671	4.39671	4.82217	0.0365445	0.146918	Ubxn4
genotype	1	3.80408	3.80408	5.07847	0.0322424	0.153528	Dars
treatment	1	5.1809	5.1809	6.91654	0.01372	0.198088	Dars
genotype	1	4.56757	4.56757	5.20856	0.0302756	0.156844	Pfkfb2
treatment	1	6.14188	6.14188	7.63767	0.00999112	0.214314	Mapkapk2
genotype	1	4.49187	4.49187	5.94476	0.0213623	0.17513	Gm28913
genotype	1	4.41625	4.41625	5.27161	0.0293704	0.158442	Srgap2
genotype	1	5.75626	5.75626	6.63051	0.0155998	0.191464	Gm29488
treatment	1	4.4142	4.4142	5.23475	0.0298959	0.157508	Nucks1
treatment	1	4.05623	4.05623	4.30084	0.0474055	0.133149	Elk4
treatment	1	5.60766	5.60766	6.47079	0.0167707	0.187718	Tmcc2
genotype	1	4.96944	4.96944	6.13804	0.019532	0.1798	Rbbp5
treatment	1	10.1226	10.1226	15.2643	0.000538979	0.352815	Cntn2
genotype	1	3.59762	3.59762	5.40643	0.0275333	0.161838	Nfasc
treatment	1	7.53804	7.53804	11.328	0.00223108	0.288039	Nfasc
genotype	1	4.12642	4.12642	4.38283	0.0454816	0.135344	Gm38394
genotype	1	6.13847	6.13847	8.76663	0.00618726	0.23844	Adipor1
genotype:treatment	1	3.43097	3.43097	4.89992	0.0351758	0.148934	Adipor1
treatment	1	4.6701	4.6701	5.25534	0.029601	0.15803	Klhl12
genotype	1	4.18861	4.18861	5.0979	0.0319399	0.154025	Kdm5b
treatment	1	4.25207	4.25207	4.78802	0.0371643	0.14603	Gpr37l1
treatment	1	6.92066	6.92066	8.16875	0.00795473	0.225851	Rnpep
treatment	1	5.50943	5.50943	6.71711	0.0150025	0.193481	Timm17a
treatment	1	4.94039	4.94039	5.71852	0.0237478	0.169596	Ipo9
genotype:treatment	1	5.19314	5.19314	5.75524	0.0233415	0.170499	Gm26781
genotype	1	5.81505	5.81505	7.17464	0.0122348	0.203972	Camsap2
genotype	1	5.05153	5.05153	5.57089	0.0254617	0.165944	Gm26936
genotype	1	8.71415	8.71415	11.0792	0.00245447	0.283506	Gm5833
genotype	1	3.75873	3.75873	4.2911	0.0476399	0.132888	Dennd1b
genotype	1	4.49232	4.49232	4.88905	0.0353637	0.148653	Zbtb41
genotype	1	6.7899	6.7899	8.55589	0.00675604	0.23405	Aspm
genotype	1	5.66812	5.66812	7.18723	0.012167	0.204257	Cdc73
genotype	1	5.01487	5.01487	5.84069	0.0224252	0.172594	B3galt2
genotype	1	5.01036	5.01036	6.43092	0.0170778	0.186778	Uchl5
treatment	1	4.73142	4.73142	5.08947	0.0320707	0.153809	Tpr
treatment	1	3.8943	3.8943	4.36931	0.0457927	0.134983	Rgl1
genotype	1	6.05198	6.05198	8.52114	0.00685518	0.233321	Smg7
treatment	1	3.22441	3.22441	4.53995	0.0420328	0.139519	Smg7
genotype	1	6.50383	6.50383	8.84247	0.00599546	0.240008	Gm28791
genotype	1	4.32965	4.32965	5.4333	0.0271825	0.162512	E330020D12Rik
genotype	1	4.41555	4.41555	5.18175	0.0306698	0.156163	Shcbp1l
treatment	1	6.92702	6.92702	8.86001	0.00595204	0.240369	Dhx9
genotype	1	4.24862	4.24862	5.37056	0.0280093	0.160937	Teddm2
treatment	1	4.22216	4.22216	5.33712	0.0284614	0.160095	Teddm2
treatment	1	7.2748	7.2748	8.61972	0.00657799	0.235385	Glul
treatment	1	6.0976	6.0976	6.93491	0.013608	0.198509	A830008E24Rik
treatment	1	4.939	4.939	5.39145	0.0277311	0.161462	Stx6
treatment	1	3.99842	3.99842	4.99885	0.0335156	0.151486	Xpr1
genotype	1	4.22928	4.22928	4.66659	0.0394642	0.142855	Gm37571
genotype	1	4.20909	4.20909	6.3064	0.0180773	0.183826	Cep350
treatment	1	6.75001	6.75001	10.1134	0.00358027	0.26535	Cep350
genotype	1	3.7567	3.7567	4.85078	0.036034	0.147661	Tor1aip1
treatment	1	4.98895	4.98895	6.44191	0.0169926	0.187037	Tor1aip1
treatment	1	6.1239	6.1239	6.8955	0.0138494	0.197604	Gm2000
treatment	1	6.42977	6.42977	7.85803	0.00908442	0.219143	Fam20b
genotype	1	4.58982	4.58982	5.11356	0.0316983	0.154425	Angptl1
genotype	1	3.76911	3.76911	4.65197	0.0397517	0.142471	Astn1
treatment	1	3.90847	3.90847	4.82398	0.036512	0.146965	Astn1
genotype	1	6.01401	6.01401	7.32501	0.0114511	0.20736	Gm37679
genotype	1	4.78619	4.78619	5.63542	0.0246964	0.167544	Cop1
treatment	1	9.60349	9.60349	13.2611	0.00108876	0.321395	Serpinc1
genotype	1	6.24862	6.24862	7.44968	0.0108428	0.210148	Gas5
genotype	1	3.76098	3.76098	4.39997	0.0450905	0.135802	Suco
genotype	1	9.61072	9.61072	13.2472	0.00109424	0.321166	Gm38304
genotype	1	3.95206	3.95206	5.03458	0.0329375	0.152403	Dnm3
treatment	1	4.13683	4.13683	5.26996	0.0293937	0.1584	Dnm3
genotype:treatment	1	3.80654	3.80654	4.95582	0.0342268	0.150378	2810442N19Rik
genotype	1	4.3959	4.3959	4.73926	0.0380695	0.144758	Dnm3os
genotype:treatment	1	3.99536	3.99536	4.96337	0.0341008	0.150572	Vamp4
treatment	1	5.27398	5.27398	6.84205	0.0141844	0.196373	Prrc2c
genotype	1	6.27098	6.27098	7.51209	0.0105516	0.211536	Slc19a2
genotype	1	3.70203	3.70203	4.3028	0.0473583	0.133202	Gm38190
genotype	1	5.80262	5.80262	6.91835	0.0137089	0.198129	Gpr161
genotype	1	4.20394	4.20394	4.95417	0.0342543	0.150335	Dcaf6
genotype	1	5.33041	5.33041	6.87048	0.0140051	0.197029	Gm37864
genotype	1	5.32843	5.32843	6.92155	0.0136893	0.198203	Pou2f1
treatment	1	3.70094	3.70094	4.27347	0.0480678	0.132414	Tada1
genotype	1	5.75409	5.75409	6.69061	0.0151826	0.192865	Uap1
genotype	1	3.33979	3.33979	4.35686	0.0460812	0.13465	Atf6
treatment	1	3.85514	3.85514	5.02915	0.0330246	0.152264	Atf6
treatment	1	5.70164	5.70164	6.44931	0.0169354	0.187212	Dusp12
treatment	1	5.03612	5.03612	5.78231	0.0230469	0.171164	Gm26620
genotype	1	6.69116	6.69116	7.76583	0.00945241	0.21713	Tomm40l
genotype	1	3.76319	3.76319	4.36091	0.0459871	0.134759	Ppox
genotype	1	5.37771	5.37771	5.94664	0.0213436	0.175176	Dedd
genotype	1	4.63589	4.63589	4.99539	0.0335721	0.151397	Gm37756
genotype	1	4.88052	4.88052	5.2586	0.0295547	0.158112	Casq1
genotype	1	5.03547	5.03547	5.47293	0.0266741	0.163503	Atp1a4
treatment	1	5.92865	5.92865	6.66307	0.0153722	0.192224	Pigm
treatment	1	3.99773	3.99773	4.32007	0.0469461	0.133665	Vsig8
genotype:treatment	1	4.72368	4.72368	5.3975	0.0276509	0.161614	Ackr1
genotype	1	4.55673	4.55673	5.80433	0.0228102	0.171704	Fmn2
genotype	1	4.73698	4.73698	5.75785	0.0233129	0.170563	Grem2
treatment	1	6.46916	6.46916	8.73625	0.00626594	0.23781	Fh1
genotype	1	9.41178	9.41178	16.924	0.000309409	0.376726	Cep170
treatment	1	3.66281	3.66281	6.58637	0.0159142	0.190432	Cep170
genotype:treatment	1	2.35407	2.35407	4.23303	0.0490655	0.131326	Cep170
genotype	1	9.22458	9.22458	12.8299	0.00127324	0.314229	Gm36992
treatment	1	4.37618	4.37618	5.36038	0.0281461	0.160681	Sdccag8
genotype	1	5.0579	5.0579	6.58136	0.0159503	0.190315	Akt3
genotype	1	5.01636	5.01636	6.53514	0.0162878	0.189231	Adss
genotype	1	6.64072	6.64072	8.32603	0.00744195	0.229203	Desi2
treatment	1	4.26623	4.26623	4.54664	0.0418925	0.139696	Cox20
treatment	1	3.86283	3.86283	4.52894	0.0422647	0.139228	Efcab2
genotype	1	5.09055	5.09055	7.84638	0.00913007	0.218889	Smyd3
treatment	1	5.74975	5.74975	8.86244	0.00594605	0.240419	Smyd3
genotype	1	6.39312	6.39312	8.18022	0.00791605	0.226096	Ahctf1
genotype	1	4.011	4.011	5.20769	0.0302883	0.156822	Cdc42bpa
treatment	1	3.64541	3.64541	4.73302	0.038187	0.144595	Cdc42bpa
genotype	1	3.75684	3.75684	4.30129	0.0473947	0.133162	Psen2
genotype	1	5.53826	5.53826	6.7402	0.0148475	0.194017	Gm37768
genotype	1	4.26964	4.26964	4.57864	0.0412288	0.140541	H3f3aos
treatment	1	5.19977	5.19977	5.77977	0.0230743	0.171101	Nvl
treatment	1	4.0163	4.0163	4.70546	0.0387113	0.143874	Wdr26
genotype	1	5.56021	5.56021	6.86308	0.0140516	0.196858	Lbr
genotype	1	4.51057	4.51057	5.55679	0.0256324	0.165594	Fbxo28
treatment	1	3.76083	3.76083	4.63316	0.040125	0.141977	Fbxo28
genotype:treatment	1	6.02488	6.02488	6.8677	0.0140226	0.196965	Trp53bp2
genotype	1	7.21829	7.21829	10.0622	0.00365387	0.264362	Gm37885
genotype	1	4.30644	4.30644	6.03844	0.0204527	0.177401	Disp1
treatment	1	4.95657	4.95657	6.95004	0.0135165	0.198856	Disp1
treatment	1	5.19146	5.19146	6.43097	0.0170775	0.186779	Mia3
genotype	1	3.19363	3.19363	4.2748	0.0480355	0.13245	Taf1a
treatment	1	6.59989	6.59989	8.83421	0.00601603	0.239837	Taf1a
genotype:treatment	1	6.45182	6.45182	7.48643	0.0106703	0.210966	Gm37986
genotype	1	5.05161	5.05161	6.6489	0.0154708	0.191893	Mark1
treatment	1	3.21203	3.21203	4.22765	0.0491998	0.131181	Mark1
genotype	1	4.67112	4.67112	5.7429	0.0234772	0.170196	Gm38251
genotype	1	3.55511	3.55511	4.28878	0.047696	0.132826	Eprs
treatment	1	3.65012	3.65012	4.40341	0.0450124	0.135893	Eprs
genotype	1	4.00683	4.00683	4.58279	0.0411436	0.140651	Gpatch2
treatment	1	4.80652	4.80652	5.65043	0.0245221	0.167915	Kctd3
genotype	1	3.77907	3.77907	4.30102	0.0474012	0.133154	Smyd2
genotype	1	4.68706	4.68706	6.325	0.017924	0.184268	Rps6kc1
treatment	1	3.68355	3.68355	4.97081	0.0339773	0.150764	Rps6kc1
treatment	1	3.89226	3.89226	4.71235	0.0385795	0.144054	Tatdn3
treatment	1	3.87964	3.87964	4.55269	0.0417661	0.139856	Nsl1
genotype	1	4.37322	4.37322	6.68281	0.015236	0.192684	Pacc1
treatment	1	4.98738	4.98738	7.62133	0.0100622	0.213954	Pacc1
genotype:treatment	1	3.31624	3.31624	5.06762	0.0324127	0.15325	Pacc1
genotype	1	4.25114	4.25114	4.51	0.042667	0.138727	Gm26879
treatment	1	5.69188	5.69188	7.16405	0.0122922	0.203732	Hhat
genotype	1	5.59291	5.59291	7.06144	0.0128633	0.201402	Syt14
genotype	1	4.06841	4.06841	4.27466	0.0480388	0.132446	Traf3ip3
treatment	1	5.7491	5.7491	6.42271	0.0171418	0.186584	G0s2
genotype	1	5.0821	5.0821	5.97027	0.0211103	0.17575	A330023F24Rik
genotype	1	4.07847	4.07847	4.32127	0.0469178	0.133697	Gm37027
genotype	1	3.91483	3.91483	5.82349	0.0226064	0.172173	Cd46
treatment	1	6.21545	6.21545	9.24577	0.00507825	0.248237	Cd46
genotype	1	8.14034	8.14034	14.0857	0.000811356	0.33469	Cr1l
treatment	1	4.0247	4.0247	6.96414	0.0134319	0.19918	Cr1l
genotype:treatment	1	2.65329	2.65329	4.59112	0.0409732	0.14087	Cr1l
genotype	1	12.0236	12.0236	17.8049	0.000232612	0.388711	Cr2
treatment	1	4.80091	4.80091	5.47546	0.026642	0.163566	Gm13185
genotype	1	4.50616	4.50616	5.16089	0.0309806	0.155632	Gm10862
genotype	1	4.0691	4.0691	4.61476	0.0404938	0.141493	Gm37814
genotype:treatment	1	5.4324	5.4324	6.39219	0.0173821	0.185862	Gm13175
treatment	1	4.46554	4.46554	4.91643	0.0348926	0.149361	Upf2
genotype	1	5.06655	5.06655	5.49423	0.0264052	0.164035	Gm10855
genotype	1	3.91472	3.91472	4.61674	0.040454	0.141545	Atp5c1
genotype	1	4.07112	4.07112	5.12386	0.0315406	0.154688	Kin
genotype	1	5.74049	5.74049	6.71212	0.0150362	0.193365	Gm13261
genotype	1	6.96709	6.96709	8.68258	0.0064076	0.236695	Rbm17
genotype	1	4.32683	4.32683	4.88962	0.0353538	0.148668	Fbh1
treatment	1	4.71324	4.71324	5.66946	0.0243029	0.168386	Ankrd16
genotype	1	4.59736	4.59736	5.39676	0.0276607	0.161595	Mindy3
genotype	1	4.98869	4.98869	5.63672	0.0246812	0.167576	Rsu1
genotype	1	3.72962	3.72962	5.53068	0.0259519	0.164944	Trdmt1
treatment	1	6.15483	6.15483	9.12705	0.00533133	0.245833	Trdmt1
treatment	1	4.87152	4.87152	5.80491	0.022804	0.171718	Slc39a12
genotype	1	4.83439	4.83439	5.90137	0.0217986	0.174075	Mllt10
genotype	1	3.27097	3.27097	4.25504	0.0485197	0.131919	Dnajc1
treatment	1	5.23956	5.23956	6.81588	0.0143516	0.195769	Dnajc1
genotype	1	3.8252	3.8252	4.66514	0.0394927	0.142817	Carlr
genotype	1	5.04709	5.04709	5.64477	0.0245876	0.167776	Gm17171
genotype	1	4.09536	4.09536	4.6909	0.0389915	0.143493	Arhgap21
genotype	1	6.04557	6.04557	7.56006	0.0103336	0.2126	Thnsl1
genotype	1	3.79534	3.79534	5.47564	0.0266397	0.163571	Gpr158
treatment	1	6.56052	6.56052	9.46504	0.00464441	0.252636	Gpr158
genotype	1	4.79185	4.79185	5.66742	0.0243263	0.168335	Abi1
treatment	1	5.66585	5.66585	6.99111	0.0132716	0.199797	Acbd5
genotype	1	4.26062	4.26062	5.26726	0.0294319	0.158332	Yme1l1
genotype	1	4.86687	4.86687	5.47964	0.026589	0.163671	4931423N10Rik
genotype	1	4.05194	4.05194	4.67288	0.0393413	0.14302	Spopl
treatment	1	4.64095	4.64095	5.70211	0.023932	0.169191	Cacna1b
treatment	1	4.75633	4.75633	5.96947	0.0211182	0.17573	Ehmt1
treatment	1	7.1203	7.1203	8.8701	0.00592721	0.240577	Dph7
genotype	1	4.41	4.41	5.21109	0.0302387	0.156908	Nelfb
genotype:treatment	1	6.90623	6.90623	8.2522	0.00767802	0.227633	Rnf208
treatment	1	4.16336	4.16336	4.74177	0.0380223	0.144823	Grin1
treatment	1	4.22742	4.22742	4.58489	0.0411007	0.140706	Man1b1
treatment	1	6.53738	6.53738	8.41888	0.00715617	0.231168	Dpp7
genotype:treatment	1	3.71179	3.71179	4.35523	0.0461191	0.134607	Uap1l1
treatment	1	5.54181	5.54181	6.47134	0.0167666	0.187731	Sapcd2
genotype	1	3.96552	3.96552	4.62793	0.0402294	0.14184	Npdc1
genotype	1	5.77416	5.77416	6.52731	0.0163457	0.189048	Fbxw5
genotype	1	5.00805	5.00805	5.59055	0.0252259	0.166432	Mamdc4
genotype	1	5.56987	5.56987	6.19237	0.019049	0.181104	Ajm1
treatment	1	7.24108	7.24108	9.07425	0.00544823	0.244759	Rabl6
genotype	1	3.81938	3.81938	4.54533	0.0419199	0.139662	Fcna
genotype	1	4.16994	4.16994	4.93569	0.0345652	0.149859	Tmem250-ps
genotype	1	4.19968	4.19968	6.15392	0.0193894	0.180182	Snapc4
treatment	1	5.18259	5.18259	7.59421	0.0101813	0.213355	Snapc4
genotype	1	6.4903	6.4903	8.58702	0.00666857	0.234701	Pmpca
treatment	1	6.58241	6.58241	7.76925	0.00943847	0.217205	0610009E02Rik
genotype	1	5.44383	5.44383	6.6259	0.0156323	0.191357	Med22
genotype	1	6.3298	6.3298	7.81059	0.0092718	0.218108	Rexo4
genotype:treatment	1	4.46168	4.46168	5.20911	0.0302676	0.156858	Brd3os
treatment	1	5.63819	5.63819	6.78522	0.0145503	0.19506	Brd3
genotype	1	4.87207	4.87207	6.42264	0.0171424	0.186582	Rxra
treatment	1	4.29918	4.29918	5.66742	0.0243263	0.168335	Rxra
treatment	1	4.79952	4.79952	5.26394	0.0294788	0.158248	Ralgds
genotype	1	6.78251	6.78251	8.06842	0.00830181	0.223698	Gtf3c5
treatment	1	4.7657	4.7657	5.54381	0.0257908	0.165271	Tsc1
genotype	1	3.83234	3.83234	4.3008	0.0474064	0.133148	Ak8
genotype	1	3.75345	3.75345	4.89088	0.035332	0.1487	Setx
treatment	1	5.35092	5.35092	6.97242	0.0133824	0.199369	Setx
treatment	1	5.57261	5.57261	6.79637	0.0144777	0.195318	Med27
genotype	1	8.19507	8.19507	10.375	0.00322851	0.270358	Gm13402
treatment	1	5.88709	5.88709	6.89495	0.0138528	0.197592	Rapgef1
treatment	1	4.49505	4.49505	4.92227	0.0347929	0.149512	Trub2
treatment	1	4.24291	4.24291	4.51079	0.0426503	0.138747	Coq4
treatment	1	3.72283	3.72283	4.51406	0.0425805	0.138834	Slc27a4
treatment	1	3.86716	3.86716	4.5918	0.0409593	0.140888	Urm1
treatment	1	6.0269	6.0269	6.97228	0.0133833	0.199366	Gle1
treatment	1	5.89454	5.89454	7.01803	0.0131137	0.200412	Wdr34
genotype	1	4.01678	4.01678	4.48398	0.0432268	0.138037	Set
treatment	1	6.13598	6.13598	7.37954	0.0111806	0.208582	Zer1
treatment	1	3.83957	3.83957	4.55001	0.0418221	0.139785	Tbc1d13
genotype	1	4.30303	4.30303	5.71703	0.0237645	0.169559	Kyat1
treatment	1	5.38618	5.38618	7.15611	0.0123353	0.203552	Kyat1
treatment	1	6.55856	6.55856	8.24655	0.00769643	0.227513	Lrrc8a
treatment	1	6.01782	6.01782	6.91404	0.0137353	0.19803	Phyhd1
genotype	1	4.87269	4.87269	6.89196	0.0138713	0.197523	Gm14471
treatment	1	4.67866	4.67866	6.61753	0.0156915	0.191161	Gm14471
genotype	1	3.87152	3.87152	4.89878	0.0351953	0.148905	Ptpa
treatment	1	3.9263	3.9263	4.9681	0.0340222	0.150694	Ptpa
genotype	1	4.54957	4.54957	4.89168	0.0353181	0.148721	1700001O22Rik
treatment	1	3.99032	3.99032	4.26596	0.0482514	0.132212	Ntmt1
genotype	1	5.84186	5.84186	7.0121	0.0131483	0.200276	Tor1b
genotype	1	4.82916	4.82916	7.46807	0.0107561	0.210558	Tor1a
treatment	1	7.83492	7.83492	12.1164	0.00165689	0.30203	Tor1a
genotype	1	4.06789	4.06789	5.25318	0.0296319	0.157975	BC005624
treatment	1	5.12451	5.12451	6.61766	0.0156906	0.191164	BC005624
treatment	1	4.42271	4.42271	4.94669	0.0343799	0.150142	Fnbp1
genotype:treatment	1	4.669	4.669	4.99737	0.0335399	0.151447	Gm13405
treatment	1	4.22284	4.22284	4.78747	0.0371743	0.146015	Ncs1
treatment	1	4.33383	4.33383	4.79994	0.0369466	0.14634	Fubp3
genotype	1	5.3755	5.3755	6.10329	0.0198479	0.178965	Gm13427
treatment	1	3.67559	3.67559	4.25281	0.0485747	0.131858	Abl1
treatment	1	4.04267	4.04267	4.29688	0.0475006	0.133043	Fibcd1
genotype	1	3.64885	3.64885	5.51783	0.0261108	0.164624	Nup214
treatment	1	7.90377	7.90377	11.9522	0.00176179	0.299162	Nup214
treatment	1	4.46621	4.46621	5.64581	0.0245756	0.167801	Plpp7
treatment	1	5.74477	5.74477	7.23997	0.0118873	0.205448	Pomt1
genotype	1	5.6134	5.6134	6.20938	0.0189005	0.181511	Uck1
treatment	1	4.75243	4.75243	5.48156	0.0265647	0.163719	Dnm1
genotype	1	7.64136	7.64136	11.5212	0.00207282	0.29152	Cdk9
treatment	1	4.73802	4.73802	7.14371	0.0124031	0.203271	Cdk9
treatment	1	4.53333	4.53333	5.01449	0.0332613	0.151887	Ttc16
genotype	1	5.7291	5.7291	8.0153	0.00849225	0.222553	Stxbp1
treatment	1	4.23357	4.23357	5.92297	0.0215802	0.174601	Stxbp1
treatment	1	6.46362	6.46362	7.796	0.00933026	0.21779	Fam129b
treatment	1	5.31554	5.31554	6.30551	0.0180846	0.183805	Lrsam1
genotype	1	11.4857	11.4857	17.1469	0.000287694	0.379802	Rpl12
genotype	1	3.85437	3.85437	6.41032	0.0172389	0.186291	Ralgps1
treatment	1	9.67864	9.67864	16.0969	0.0004068	0.365034	Ralgps1
genotype	1	11.8007	11.8007	17.9578	0.000221509	0.390746	Gm13528
genotype	1	11.0056	11.0056	18.6331	0.000178863	0.399569	Angptl2
treatment	1	2.84277	2.84277	4.81299	0.03671	0.146679	Angptl2
treatment	1	6.64815	6.64815	8.70419	0.00635017	0.237144	Zbtb34
treatment	1	5.53151	5.53151	6.6597	0.0153956	0.192145	Mvb12b
genotype	1	3.43606	3.43606	4.22728	0.0492093	0.131171	Mapkap1
treatment	1	3.43047	3.43047	4.22039	0.0493819	0.130985	Mapkap1
genotype	1	4.6489	4.6489	5.83791	0.0224544	0.172526	Gapvd1
treatment	1	3.52763	3.52763	4.42986	0.0444173	0.136598	Gapvd1
treatment	1	3.57724	3.57724	4.21635	0.0494836	0.130876	Psmd5
genotype:treatment	1	4.33026	4.33026	4.56526	0.041505	0.140188	Traf1
genotype	1	5.70045	5.70045	6.55157	0.0161669	0.189617	Rab14
genotype	1	4.24451	4.24451	5.10212	0.0318746	0.154133	Dab2ip
treatment	1	6.83079	6.83079	8.93432	0.00577179	0.241897	Ttll11
genotype	1	4.52805	4.52805	5.16546	0.0309122	0.155748	9030204H09Rik
genotype	1	5.60051	5.60051	6.59869	0.0158257	0.190721	Rbm18
treatment	1	9.30306	9.30306	13.4012	0.00103519	0.323692	Mrrf
genotype:treatment	1	3.39328	3.39328	4.31094	0.0471636	0.133421	Olfr338
genotype	1	4.69686	4.69686	5.84857	0.0223428	0.172786	Rc3h2
treatment	1	4.91727	4.91727	5.959	0.0212212	0.175476	Rabgap1
genotype	1	6.89101	6.89101	11.0089	0.00252189	0.282214	Dennd1a
treatment	1	4.48083	4.48083	7.15843	0.0123227	0.203605	Dennd1a
treatment	1	4.48494	4.48494	5.00686	0.033385	0.151692	Nek6
treatment	1	4.64264	4.64264	5.61459	0.0249406	0.167028	Golga1
treatment	1	4.53822	4.53822	5.1421	0.0312633	0.155153	Ppp6c
genotype	1	5.65676	5.65676	6.68803	0.0152002	0.192805	Gtdc1
genotype	1	4.33632	4.33632	6.38378	0.0174489	0.185663	Acvr2a
treatment	1	5.4647	5.4647	8.04494	0.00838541	0.223192	Acvr2a
genotype	1	6.12262	6.12262	8.40673	0.00719287	0.230911	Mbd5
treatment	1	3.70686	3.70686	5.08975	0.0320664	0.153816	Mbd5
genotype	1	8.62539	8.62539	13.4907	0.00100248	0.32515	Epc2
treatment	1	3.28291	3.28291	5.13468	0.0313758	0.154964	Epc2
genotype	1	4.25769	4.25769	5.63626	0.0246867	0.167565	Kif5c
treatment	1	5.23478	5.23478	6.92972	0.0136395	0.19839	Kif5c
genotype	1	6.43178	6.43178	8.65316	0.00648676	0.236082	Mmadhc
treatment	1	3.6955	3.6955	4.97184	0.0339602	0.15079	Mmadhc
genotype	1	3.6642	3.6642	4.2326	0.0490763	0.131314	Gm13483
genotype	1	5.14286	5.14286	6.6675	0.0153415	0.192327	Rif1
treatment	1	3.76471	3.76471	4.88078	0.0355074	0.148439	Rif1
genotype	1	5.98765	5.98765	6.81566	0.0143531	0.195764	Arl5a
genotype	1	4.73916	4.73916	5.39555	0.0276767	0.161565	Stam2
genotype	1	3.62425	3.62425	4.32328	0.04687	0.133751	Prpf40a
treatment	1	3.8048	3.8048	4.53865	0.0420601	0.139485	Prpf40a
genotype	1	5.01873	5.01873	6.14832	0.0194396	0.180047	Kcnj3
genotype	1	4.90472	4.90472	6.01352	0.0206904	0.176798	Gpd2
genotype	1	3.70992	3.70992	4.36043	0.0459984	0.134746	Upp2
genotype	1	4.31048	4.31048	4.54074	0.0420163	0.13954	Gm11099
genotype	1	7.24299	7.24299	11.5559	0.0020457	0.292141	Pkp4
treatment	1	5.18103	5.18103	8.26613	0.00763288	0.22793	Pkp4
treatment	1	3.88264	3.88264	4.54593	0.0419073	0.139678	Baz2b
genotype	1	5.83426	5.83426	8.19338	0.00787193	0.226378	March7
treatment	1	3.3227	3.3227	4.66625	0.0394709	0.142846	March7
treatment	1	6.38116	6.38116	7.84796	0.00912387	0.218923	Pla2r1
genotype	1	6.52862	6.52862	9.01368	0.0055858	0.243523	Psmd14
genotype	1	4.74679	4.74679	5.81249	0.0227232	0.171904	Scn3a
genotype	1	4.33927	4.33927	5.1969	0.0304465	0.156548	Scn2a
genotype	1	6.31964	6.31964	7.34198	0.0113661	0.207741	Galnt3
genotype	1	5.75174	5.75174	7.25465	0.0118108	0.205778	Ttc21b
treatment	1	3.84076	3.84076	4.61639	0.0404609	0.141536	B3galt1
genotype	1	4.25507	4.25507	5.10814	0.0317817	0.154286	Gm26743
treatment	1	5.24535	5.24535	6.05884	0.0202603	0.177893	Bbs5
treatment	1	5.39262	5.39262	6.61884	0.0156822	0.191192	Fastkd1
genotype	1	4.05116	4.05116	5.31264	0.0287974	0.159478	Ubr3
treatment	1	3.98066	3.98066	5.22019	0.0301063	0.157139	Ubr3
genotype	1	7.19933	7.19933	9.84169	0.00399006	0.260075	Gorasp2
treatment	1	4.50014	4.50014	5.49677	0.0263733	0.164099	Slc25a12
treatment	1	6.41746	6.41746	8.51069	0.00688528	0.233101	Hat1
genotype	1	3.90971	3.90971	4.64511	0.0398874	0.142291	Metap1d
genotype	1	5.40239	5.40239	5.9359	0.0214506	0.174915	Dlx1as
genotype	1	5.33499	5.33499	5.88465	0.0219693	0.173667	Rapgef4os3
genotype	1	3.34745	3.34745	4.29382	0.0475745	0.132961	Sp3
genotype	1	4.26912	4.26912	5.62232	0.0248498	0.16722	Chn1
treatment	1	4.9529	4.9529	6.52283	0.016379	0.188943	Chn1
genotype	1	3.62774	3.62774	4.35848	0.0460436	0.134694	Atf2
treatment	1	4.81062	4.81062	6.13127	0.0195931	0.179638	Lnpk
treatment	1	3.92594	3.92594	4.51184	0.0426278	0.138775	Agps
treatment	1	4.21083	4.21083	4.97393	0.0339254	0.150844	Prkra
genotype	1	7.32146	7.32146	10.9922	0.00253819	0.281907	Plekha3
treatment	1	3.35587	3.35587	5.03838	0.0328767	0.152501	Plekha3
genotype	1	3.94771	3.94771	4.24502	0.0487673	0.131649	Cwc22
genotype	1	3.61863	3.61863	4.23665	0.0489752	0.131423	Prdx6b
genotype	1	4.43238	4.43238	5.15086	0.0311311	0.155376	Nckap1
treatment	1	5.8173	5.8173	7.52834	0.0104772	0.211897	Nup35
treatment	1	4.70273	4.70273	5.31735	0.0287324	0.159597	Zc3h15
genotype	1	4.4579	4.4579	4.73042	0.0382362	0.144527	Gm13684
genotype	1	5.1735	5.1735	6.05435	0.0203025	0.177785	Fam171b
treatment	1	4.44945	4.44945	4.97841	0.0338514	0.15096	Med19
genotype	1	7.1587	7.1587	10.2872	0.0033422	0.268685	Zdhhc5
treatment	1	3.25639	3.25639	4.67951	0.0392122	0.143194	Zdhhc5
genotype	1	3.95185	3.95185	4.41492	0.0447524	0.1362	Clp1
genotype	1	4.16242	4.16242	4.57091	0.0413882	0.140337	Ypel4
genotype	1	4.73136	4.73136	5.2682	0.0294186	0.158355	Slc43a1
treatment	1	5.1481	5.1481	5.60611	0.0250408	0.166818	Ssrp1
genotype:treatment	1	6.22122	6.22122	7.09229	0.0126886	0.202104	Olfr1124
genotype	1	4.37383	4.37383	5.79989	0.0228577	0.171595	Nup160
treatment	1	5.4225	5.4225	7.19048	0.0121496	0.20433	Nup160
genotype	1	4.26266	4.26266	6.10179	0.0198617	0.178929	Fnbp4
treatment	1	6.77901	6.77901	9.70382	0.00421718	0.25737	Fnbp4
genotype	1	3.7342	3.7342	4.31273	0.0471209	0.133469	Mtch2
treatment	1	5.71621	5.71621	6.71334	0.015028	0.193394	1110051M20Rik
treatment	1	3.91759	3.91759	4.64294	0.0399303	0.142234	Ckap5
treatment	1	5.24339	5.24339	6.0516	0.0203283	0.177719	Zfp408
treatment	1	4.78663	4.78663	5.17903	0.0307102	0.156093	Atg13
genotype	1	3.79768	3.79768	4.7762	0.0373814	0.145722	Ambra1
treatment	1	3.35884	3.35884	4.22429	0.049284	0.13109	Ambra1
genotype	1	6.69	6.69	12.6447	0.00136262	0.311103	Phf21a
treatment	1	7.53059	7.53059	14.2335	0.000770231	0.337019	Phf21a
treatment	1	8.93993	8.93993	11.894	0.00180066	0.29814	Mapk8ip1
genotype	1	8.39054	8.39054	10.7284	0.0028114	0.277017	D930015M05Rik
genotype	1	4.90998	4.90998	6.10112	0.0198679	0.178913	Chst1
treatment	1	6.71948	6.71948	8.17987	0.00791721	0.226089	Prdm11
treatment	1	7.05715	7.05715	9.08836	0.00541672	0.245046	Ext2
treatment	1	4.54562	4.54562	5.40313	0.0275766	0.161755	Alkbh3
genotype	1	5.0161	5.0161	6.00523	0.0207701	0.176597	Hsd17b12
treatment	1	6.4731	6.4731	8.37963	0.0072755	0.230338	Ttc17
genotype	1	9.2203	9.2203	13.3492	0.00105476	0.32284	2810002D19Rik
treatment	1	4.60224	4.60224	5.17397	0.0307853	0.155965	Gm10800
treatment	1	7.71049	7.71049	10.0599	0.00365728	0.264317	Gm13905
genotype	1	13.4351	13.4351	24.9628	2.80173e-05	0.471327	Commd9
genotype:treatment	1	2.43282	2.43282	4.52023	0.0424491	0.138998	Commd9
genotype	1	3.49722	3.49722	4.44665	0.044044	0.137045	Cat
genotype:treatment	1	4.40999	4.40999	5.60721	0.0250279	0.166845	Cat
treatment	1	4.95614	4.95614	5.33527	0.0284866	0.160049	Lmo2
genotype	1	4.42945	4.42945	4.82472	0.0364988	0.146984	Fbxo3
genotype	1	3.77328	3.77328	4.51319	0.0425989	0.138811	D430041D05Rik
genotype	1	6.2481	6.2481	8.36966	0.00730615	0.230127	Qser1
genotype	1	6.78093	6.78093	8.04272	0.00839338	0.223144	Prrg4
treatment	1	4.53924	4.53924	5.00135	0.0334748	0.15155	Eif3m
genotype	1	5.07959	5.07959	6.50788	0.0164905	0.188591	Elp4
treatment	1	3.6277	3.6277	4.64775	0.0398352	0.14236	Elp4
genotype	1	3.56415	3.56415	4.39845	0.0451248	0.135761	Immp1l
treatment	1	4.23951	4.23951	5.2319	0.029937	0.157436	Immp1l
treatment	1	4.86301	4.86301	5.26371	0.0294822	0.158242	Dnajc24
genotype	1	4.89863	4.89863	6.03018	0.0205311	0.177201	BB218582
treatment	1	6.72746	6.72746	9.10265	0.00538501	0.245337	Mettl15
genotype	1	4.8612	4.8612	5.75174	0.0233799	0.170413	Gm45346
treatment	1	4.68816	4.68816	5.64228	0.0246165	0.167714	Slc12a6
genotype	1	4.75845	4.75845	5.10127	0.0318878	0.154111	Gm13963
genotype	1	4.0437	4.0437	4.20394	0.0497975	0.130541	4930533B01Rik
genotype	1	3.4687	3.4687	4.36298	0.0459391	0.134814	Scg5
treatment	1	4.2956	4.2956	5.40307	0.0275775	0.161754	Scg5
genotype	1	4.03129	4.03129	4.40537	0.0449679	0.135946	Spred1
genotype	1	6.11223	6.11223	7.7433	0.00954476	0.216636	Fam98b
genotype	1	3.62727	3.62727	4.3819	0.0455027	0.13532	Eif2ak4
genotype:treatment	1	5.11046	5.11046	5.71731	0.0237614	0.169566	Bmf
treatment	1	7.71017	7.71017	10.8115	0.00272203	0.278565	Ivd
genotype:treatment	1	4.1654	4.1654	4.48266	0.0432554	0.138002	Knl1
treatment	1	4.03525	4.03525	4.58498	0.0410988	0.140708	Dnajc17
treatment	1	5.08627	5.08627	5.77093	0.0231702	0.170885	Vps18
genotype	1	5.56958	5.56958	6.16213	0.0193162	0.180379	Chac1
genotype	1	3.4908	3.4908	4.82376	0.0365159	0.146959	Ino80
treatment	1	6.54596	6.54596	9.04554	0.00551298	0.244174	Ino80
treatment	1	7.8586	7.8586	10.8358	0.00269651	0.279016	Rtf1
treatment	1	3.52586	3.52586	4.28284	0.04784	0.132666	Rpap1
genotype	1	8.59033	8.59033	17.38	0.000266722	0.382988	Mga
treatment	1	5.22057	5.22057	10.5623	0.00299971	0.273902	Mga
genotype:treatment	1	3.34968	3.34968	6.7771	0.0146035	0.194872	Mga
treatment	1	4.18981	4.18981	4.58857	0.0410252	0.140803	Mapkbp1
genotype	1	7.14983	7.14983	9.42135	0.00472752	0.251764	Tmem87a
genotype	1	5.03968	5.03968	5.71129	0.0238287	0.169418	Tmem62
treatment	1	3.56115	3.56115	4.34305	0.0464038	0.134281	Ccndbp1
genotype:treatment	1	3.61797	3.61797	4.41234	0.0448104	0.136132	Ccndbp1
genotype	1	3.79392	3.79392	4.42196	0.0445941	0.136388	Lcmt2
genotype	1	5.72983	5.72983	7.41984	0.0109851	0.209483	Trp53bp1
treatment	1	5.52227	5.52227	6.40579	0.0172746	0.186183	Map1a
treatment	1	4.15236	4.15236	4.85739	0.0359173	0.147833	Ppip5k1
treatment	1	6.14294	6.14294	7.57489	0.0102671	0.212928	Catsper2
genotype	1	3.92951	3.92951	4.79861	0.0369709	0.146305	Pdia3
treatment	1	4.95652	4.95652	5.59723	0.0251463	0.166598	Mfap1b
treatment	1	10.908	10.908	15.4204	0.000511054	0.355141	Mfap1a
treatment	1	6.20212	6.20212	7.61614	0.0100849	0.21384	Ctdspl2
genotype	1	5.45966	5.45966	6.5914	0.015878	0.19055	Eif3j1
genotype	1	3.34361	3.34361	4.3756	0.0456476	0.135151	Spg11
treatment	1	4.97512	4.97512	6.51066	0.0164697	0.188657	Spg11
genotype:treatment	1	4.30596	4.30596	4.71711	0.0384887	0.144179	B2m
genotype	1	4.95804	4.95804	6.08619	0.0200055	0.178553	Sord
genotype:treatment	1	5.09446	5.09446	5.72824	0.0236395	0.169835	Gatm
genotype	1	4.20269	4.20269	4.72474	0.0383437	0.144378	Slc30a4
genotype	1	6.46119	6.46119	7.64879	0.00994308	0.21456	Slc24a5
genotype	1	8.40022	8.40022	11.5686	0.00203589	0.292368	Myef2
genotype	1	4.28337	4.28337	4.5986	0.0408208	0.141067	Dut
genotype	1	4.37626	4.37626	5.10477	0.0318337	0.1542	Fbn1
genotype	1	7.05944	7.05944	9.64014	0.00432679	0.256113	Cops2
treatment	1	4.03167	4.03167	5.0973	0.0319493	0.154009	Galk2
treatment	1	5.08905	5.08905	6.22097	0.0188	0.181788	Slc27a2
genotype	1	4.13258	4.13258	4.64001	0.0399886	0.142157	Gabpb1
treatment	1	4.43498	4.43498	5.3766	0.0279285	0.161089	Usp8
genotype	1	6.40302	6.40302	7.78362	0.00938017	0.217519	Usp50
genotype	1	3.73541	3.73541	4.39048	0.0453064	0.135549	Ap4e1
treatment	1	8.512	8.512	11.264	0.00228639	0.286878	Snrnp200
genotype	1	3.59316	3.59316	4.40255	0.0450319	0.13587	Tmem127
genotype	1	5.53316	5.53316	7.02096	0.0130966	0.200479	Stard7
genotype	1	4.37659	4.37659	4.73316	0.0381845	0.144598	Dusp2
genotype	1	6.10651	6.10651	7.78195	0.00938691	0.217483	Zfp661
treatment	1	9.2246	9.2246	11.9931	0.00173495	0.29988	Mertk
genotype	1	3.45393	3.45393	4.24383	0.0487969	0.131617	Tmem87b
treatment	1	4.46841	4.46841	5.49032	0.0264544	0.163937	Tmem87b
genotype	1	3.95913	3.95913	4.77865	0.0373363	0.145786	Zc3h6
genotype	1	4.19311	4.19311	4.68589	0.0390884	0.143361	AI847159
treatment	1	3.87158	3.87158	4.20872	0.0496762	0.13067	Stk35
treatment	1	4.73904	4.73904	5.33078	0.028548	0.159936	Ptpra
genotype	1	5.25255	5.25255	6.20223	0.0189628	0.18134	4930473A02Rik
genotype	1	6.57059	6.57059	7.71591	0.00965837	0.216036	Mrps26
genotype	1	7.10788	7.10788	9.40956	0.00475024	0.251528	Lzts3
genotype	1	3.85994	3.85994	4.31131	0.0471549	0.13343	Itpa
treatment	1	4.10578	4.10578	4.5299	0.0422444	0.139253	A730017L22Rik
treatment	1	4.13724	4.13724	4.87616	0.0355879	0.148319	Atrn
treatment	1	4.40845	4.40845	5.04996	0.0326921	0.152798	Gm14285
genotype	1	7.83047	7.83047	10.882	0.00264866	0.279872	Chgb
genotype	1	3.58458	3.58458	4.25955	0.0484086	0.13204	Tmx4
genotype	1	4.02223	4.02223	5.06078	0.0325207	0.153075	Plcb1
treatment	1	3.88661	3.88661	4.89014	0.0353449	0.148681	Plcb1
genotype	1	4.96731	4.96731	5.37382	0.0279657	0.161019	4930545L23Rik
genotype	1	5.65792	5.65792	6.65095	0.0154565	0.191941	Slx4ip
genotype	1	5.21193	5.21193	6.2046	0.018942	0.181397	Btbd3
genotype:treatment	1	4.88243	4.88243	5.44029	0.027092	0.162687	Gm17374
genotype	1	4.28284	4.28284	5.18926	0.0305589	0.156354	Macrod2
genotype	1	4.44116	4.44116	6.31794	0.0179821	0.1841	Flrt3
treatment	1	6.62274	6.62274	9.42142	0.00472739	0.251765	Flrt3
genotype	1	8.06176	8.06176	10.3168	0.00330337	0.269251	Macrod2os2
genotype	1	7.5265	7.5265	9.22293	0.00512591	0.247775	Macrod2os1
treatment	1	3.81677	3.81677	4.77021	0.0374921	0.145565	Kif16b
treatment	1	4.07854	4.07854	4.84316	0.0361693	0.147463	Pcsk2
genotype	1	4.11672	4.11672	4.46181	0.0437101	0.137448	Pcsk2os2
genotype	1	3.69741	3.69741	4.48737	0.0431533	0.138127	Dzank1
genotype	1	4.19148	4.19148	4.96075	0.0341445	0.150505	Sec23b
genotype	1	5.0188	5.0188	5.75652	0.0233275	0.170531	Smim26
treatment	1	5.17882	5.17882	6.34336	0.0177741	0.184704	Dtd1
genotype	1	6.22905	6.22905	7.0524	0.012915	0.201196	Gm14092
genotype	1	5.29417	5.29417	5.79439	0.0229167	0.17146	Cfap61
treatment	1	6.40152	6.40152	8.01078	0.00850865	0.222455	Xrn2
genotype:treatment	1	5.08272	5.08272	5.69353	0.0240288	0.16898	Nkx2-2
treatment	1	6.86507	6.86507	8.87052	0.00592617	0.240586	Nxt1
treatment	1	4.8313	4.8313	5.74281	0.0234782	0.170194	Entpd6
genotype	1	3.7142	3.7142	4.84325	0.0361677	0.147466	Abhd12
treatment	1	5.40646	5.40646	7.04992	0.0129293	0.201139	Abhd12
genotype	1	4.85644	4.85644	6.0347	0.0204881	0.17731	Nsfl1c
genotype	1	3.88428	3.88428	5.03218	0.032976	0.152342	Gm14167
genotype	1	6.06729	6.06729	7.19637	0.012118	0.204463	Tmem74b
genotype:treatment	1	5.98227	5.98227	7.05329	0.0129099	0.201216	Fam110a
treatment	1	6.99852	6.99852	8.86215	0.00594675	0.240413	Csnk2a1
genotype	1	6.72011	6.72011	8.7364	0.00626555	0.237813	Sox12
genotype:treatment	1	5.24624	5.24624	6.3178	0.0179832	0.184097	Zcchc3
genotype	1	4.77823	4.77823	5.12325	0.0315499	0.154672	6820408C15Rik
genotype	1	5.29043	5.29043	7.43829	0.0108969	0.209894	H13
treatment	1	5.00735	5.00735	7.04028	0.0129847	0.20092	H13
genotype	1	4.97212	4.97212	6.65675	0.0154161	0.192077	Bcl2l1
treatment	1	4.65645	4.65645	6.23413	0.0186866	0.182103	Bcl2l1
genotype	1	8.10484	8.10484	11.0608	0.00247189	0.283169	Ttll9
genotype	1	7.592	7.592	15.07	0.000576062	0.349896	Pofut1
treatment	1	5.44176	5.44176	10.8018	0.0027323	0.278384	Pofut1
genotype:treatment	1	3.86036	3.86036	7.66276	0.00988308	0.214867	Pofut1
treatment	1	7.24541	7.24541	9.04102	0.00552326	0.244081	Kif3b
treatment	1	4.94182	4.94182	6.26025	0.0184639	0.182726	Asxl1
treatment	1	5.22994	5.22994	5.77629	0.023112	0.171016	Dnmt3b
genotype	1	4.34327	4.34327	4.98931	0.0336719	0.15124	Mapre1
genotype	1	4.06452	4.06452	4.73407	0.0381672	0.144622	Cdk5rap1
genotype	1	4.08654	4.08654	5.22723	0.0300044	0.157318	Snta1
treatment	1	4.14368	4.14368	5.30032	0.0289681	0.159167	Snta1
treatment	1	3.87437	3.87437	4.52107	0.0424313	0.13902	Cbfa2t2
treatment	1	6.70682	6.70682	8.27081	0.00761775	0.228029	Pxmp4
treatment	1	7.12924	7.12924	8.58423	0.00667637	0.234643	Zfp341
genotype	1	6.63967	6.63967	8.42506	0.00713759	0.231298	Eif2s2
genotype	1	4.72505	4.72505	5.62446	0.0248246	0.167273	Pigu
genotype	1	6.36728	6.36728	9.15655	0.00526718	0.246432	Ncoa6
treatment	1	3.20849	3.20849	4.614	0.040509	0.141473	Ncoa6
genotype	1	4.54505	4.54505	4.81355	0.0366998	0.146694	Acss2os
genotype	1	3.20827	3.20827	4.39841	0.0451258	0.13576	Trpc4ap
treatment	1	7.36168	7.36168	10.0926	0.00361002	0.264949	Trpc4ap
treatment	1	5.93324	5.93324	6.95926	0.0134611	0.199068	Mmp24
genotype	1	6.55389	6.55389	10.8976	0.0026327	0.280161	Cep250
treatment	1	7.16697	7.16697	11.917	0.00178517	0.298544	Cep250
genotype	1	5.60293	5.60293	8.97086	0.00568534	0.242647	Spag4
treatment	1	4.86941	4.86941	7.79641	0.00932859	0.217799	Spag4
genotype:treatment	1	3.03969	3.03969	4.86685	0.0357509	0.148078	Spag4
genotype	1	12.5923	12.5923	21.5387	7.39819e-05	0.434785	Romo1
treatment	1	8.43018	8.43018	11.5279	0.00206752	0.29164	Rbm39
treatment	1	9.23026	9.23026	13.1062	0.00115146	0.318838	Phf20
treatment	1	7.77776	7.77776	10.497	0.00307736	0.272671	Scand1
treatment	1	4.84041	4.84041	5.27915	0.0292641	0.158632	Myl9
genotype	1	3.82817	3.82817	5.28605	0.0291673	0.158807	Tgif2
genotype:treatment	1	4.17705	4.17705	5.76779	0.0232043	0.170808	Tgif2
treatment	1	9.34006	9.34006	12.5478	0.00141203	0.309457	Soga1
treatment	1	3.53835	3.53835	4.36344	0.0459286	0.134826	Tldc2
treatment	1	4.0813	4.0813	4.5168	0.0425221	0.138907	Rpn2
genotype	1	5.07261	5.07261	6.0559	0.0202879	0.177822	Blcap
genotype	1	4.00664	4.00664	4.99327	0.0336068	0.151342	Rprd1b
treatment	1	6.77517	6.77517	8.30003	0.00752415	0.228651	Snhg11
genotype	1	3.90773	3.90773	4.89124	0.0353257	0.14871	Ralgapb
treatment	1	7.88155	7.88155	10.5115	0.00306002	0.272944	Actr5
treatment	1	4.11154	4.11154	5.25773	0.029567	0.158091	Plcg1
genotype	1	3.76913	3.76913	4.46638	0.0436099	0.137569	Zhx3
treatment	1	4.81301	4.81301	5.24988	0.0296789	0.157892	Gm16751
treatment	1	6.33723	6.33723	8.11259	0.00814702	0.224647	Chd6
treatment	1	5.32945	5.32945	6.12329	0.0196654	0.179446	Gm45447
genotype	1	6.93968	6.93968	9.51705	0.00454751	0.253673	Srsf6
treatment	1	8.89439	8.89439	13.1131	0.00114859	0.318953	Ift52
genotype	1	4.40037	4.40037	4.95398	0.0342576	0.15033	Oser1
genotype	1	5.29731	5.29731	5.78576	0.0230096	0.171249	2900093K20Rik
treatment	1	7.878	7.878	9.79439	0.00406645	0.259149	Pkig
genotype	1	3.979	3.979	4.80896	0.0367829	0.146575	Tomm34
treatment	1	3.80314	3.80314	4.59642	0.0408652	0.14101	Tomm34
treatment	1	4.42842	4.42842	5.13688	0.0313423	0.15502	Stk4
genotype	1	6.93938	6.93938	9.20989	0.00515331	0.247512	Matn4
genotype	1	3.24352	3.24352	4.34808	0.046286	0.134415	Sys1
treatment	1	6.83153	6.83153	9.15797	0.00526412	0.24646	Sys1
treatment	1	4.91676	4.91676	5.84658	0.0223636	0.172738	Wfdc8
treatment	1	5.06732	5.06732	5.75697	0.0233225	0.170542	Dnttip1
treatment	1	8.4043	8.4043	10.6125	0.00294137	0.274847	Snx21
genotype	1	3.91998	3.91998	4.69626	0.0388881	0.143633	Acot8
treatment	1	7.39724	7.39724	9.08294	0.0054288	0.244936	Zswim3
treatment	1	6.57023	6.57023	7.69536	0.00974457	0.215584	Zfp335os
genotype	1	6.16456	6.16456	9.36512	0.00483689	0.250638	Ncoa5
treatment	1	6.35819	6.35819	9.65929	0.00429351	0.256492	Ncoa5
treatment	1	6.143	6.143	7.85367	0.00910148	0.219048	Elmo2
treatment	1	4.75133	4.75133	5.35593	0.0282061	0.160569	Zmynd8
genotype	1	5.61601	5.61601	6.48879	0.0166341	0.188142	BC046401
treatment	1	3.79762	3.79762	4.32523	0.0468238	0.133804	Arfgef2
treatment	1	5.34578	5.34578	6.93951	0.0135801	0.198615	Stau1
treatment	1	8.88724	8.88724	12.654	0.00135797	0.311261	Ddx27
treatment	1	6.92983	6.92983	8.3718	0.00729955	0.230173	Znfx1
treatment	1	5.43925	5.43925	6.01828	0.0206448	0.176913	Slc9a8
treatment	1	3.87911	3.87911	4.39697	0.0451585	0.135722	Tmem189
treatment	1	7.74001	7.74001	10.2656	0.00337081	0.268273	Ptpn1
genotype	1	8.51205	8.51205	11.3343	0.0022257	0.288154	Adnp
treatment	1	5.03639	5.03639	5.5293	0.0259689	0.164909	Dpm1
treatment	1	7.44951	7.44951	9.7348	0.00416496	0.257979	Atp9a
treatment	1	6.1339	6.1339	6.97878	0.0133446	0.199515	Bcas1
genotype	1	4.32628	4.32628	4.85257	0.0360024	0.147708	Bcas1os2
treatment	1	7.01735	7.01735	8.50438	0.00690354	0.232969	Rae1
genotype	1	3.82962	3.82962	4.34624	0.046329	0.134366	Ctcflos
treatment	1	3.94414	3.94414	4.36466	0.0459002	0.134859	Pmepa1
treatment	1	4.94209	4.94209	5.76509	0.0232338	0.170741	Stx16
genotype	1	4.66087	4.66087	5.23207	0.0299346	0.15744	Gm20721
treatment	1	5.42901	5.42901	6.09305	0.0199421	0.178718	Gm14444
treatment	1	3.90819	3.90819	4.57457	0.0413126	0.140434	Gm14393
genotype	1	4.00106	4.00106	4.35946	0.0460208	0.13472	Gm14443
genotype	1	3.97221	3.97221	4.20022	0.049892	0.130441	Gm14391
genotype	1	3.84698	3.84698	4.50963	0.042675	0.138717	Gm4631
treatment	1	3.80897	3.80897	4.53348	0.042169	0.139348	Zfp968
genotype	1	4.07962	4.07962	4.35223	0.0461893	0.134526	Zfp965
genotype	1	5.70157	5.70157	6.75446	0.0147527	0.194348	Gm14296
treatment	1	4.8148	4.8148	5.84807	0.0223479	0.172774	Gm14403
genotype	1	4.06989	4.06989	4.54663	0.0418927	0.139696	Gm14322
genotype	1	5.21411	5.21411	5.91258	0.021685	0.174348	Gm14325
genotype	1	3.88113	3.88113	4.60475	0.0406961	0.141229	Zfp971
genotype	1	6.08508	6.08508	10.4057	0.00318977	0.270941	Zfp931
treatment	1	4.07262	4.07262	6.96431	0.0134308	0.199183	Zfp931
genotype:treatment	1	4.46832	4.46832	7.64097	0.00997685	0.214387	Zfp931
treatment	1	4.84629	4.84629	5.54051	0.0258311	0.165189	Phactr3
treatment	1	6.72014	6.72014	8.8334	0.00601807	0.23982	Taf4
genotype	1	6.06443	6.06443	7.24714	0.0118499	0.205609	Lsm14b
genotype	1	4.71828	4.71828	5.05369	0.0326329	0.152893	Psma7
genotype	1	8.61231	8.61231	12.4127	0.00148425	0.307148	Ss18l1
genotype	1	4.18889	4.18889	4.85136	0.0360238	0.147676	Osbpl2
genotype	1	5.18673	5.18673	6.45297	0.0169073	0.187298	Rps21
treatment	1	4.89996	4.89996	5.54381	0.0257907	0.165271	Ogfr
treatment	1	4.4339	4.4339	5.06872	0.0323953	0.153278	Dido1
genotype:treatment	1	4.00427	4.00427	4.26065	0.0483817	0.132069	Gm14341
treatment	1	4.50099	4.50099	5.23217	0.0299332	0.157443	Arfgap1
genotype	1	4.68427	4.68427	6.20393	0.0189479	0.181381	Kcnq2
treatment	1	4.27374	4.27374	5.66022	0.024409	0.168158	Kcnq2
treatment	1	8.39642	8.39642	11.5478	0.00205204	0.291995	Eef1a2
treatment	1	6.49658	6.49658	8.30523	0.00750765	0.228761	Zgpat
genotype	1	4.85629	4.85629	5.63528	0.024698	0.167541	Zbtb46
genotype	1	3.94945	3.94945	5.15563	0.0310594	0.155498	Dnajc5
treatment	1	3.77645	3.77645	4.92978	0.0346652	0.149706	Dnajc5
genotype	1	4.91211	4.91211	6.68442	0.015225	0.192721	Zfp512b
treatment	1	5.40649	5.40649	7.35717	0.0112907	0.208081	Zfp512b
genotype	1	5.63231	5.63231	6.39854	0.0173317	0.186012	Gm29797
genotype	1	4.35269	4.35269	6.1667	0.0192755	0.180489	Pex2
genotype:treatment	1	5.55624	5.55624	7.87184	0.00903067	0.219443	Pex2
genotype	1	7.94269	7.94269	13.6946	0.000932016	0.32845	Pkia
treatment	1	5.30626	5.30626	9.1489	0.00528373	0.246276	Pkia
genotype	1	6.45423	6.45423	9.03819	0.00552969	0.244024	Zc2hc1a
treatment	1	3.31272	3.31272	4.63898	0.040009	0.14213	Zc2hc1a
treatment	1	4.71601	4.71601	5.20295	0.0303577	0.156701	Mrps28
treatment	1	4.81303	4.81303	5.67275	0.0242652	0.168467	Zfp704
genotype	1	3.97713	3.97713	4.19661	0.0499836	0.130343	Gm16337
treatment	1	4.73797	4.73797	5.55645	0.0256367	0.165585	Gm9833
treatment	1	4.67832	4.67832	4.99074	0.0336485	0.151277	E2f5
genotype	1	4.52765	4.52765	5.88835	0.0219313	0.173757	Ythdf3
treatment	1	3.40602	3.40602	4.42964	0.0444221	0.136592	Ythdf3
treatment	1	4.15367	4.15367	4.48985	0.0430998	0.138192	Gm30340
treatment	1	4.0226	4.0226	4.21707	0.0494655	0.130896	Cyp7b1
genotype	1	3.86784	3.86784	4.20638	0.0497356	0.130607	Gm16093
genotype	1	3.37967	3.37967	4.24212	0.0488392	0.131571	Hltf
treatment	1	4.03674	4.03674	5.06687	0.0324246	0.153231	Hltf
genotype	1	4.20785	4.20785	4.92369	0.0347688	0.149548	Gyg
genotype	1	4.62618	4.62618	8.56255	0.00673721	0.234189	Tnik
treatment	1	10.1444	10.1444	18.7762	0.000171015	0.401405	Tnik
genotype	1	5.63506	5.63506	6.29093	0.0182058	0.183458	Slc2a2
genotype	1	8.00051	8.00051	10.1659	0.00350647	0.266361	Rpl22l1
genotype	1	6.5896	6.5896	10.4803	0.0030976	0.272355	Mynn
treatment	1	6.67988	6.67988	10.6239	0.0029283	0.275061	Mynn
treatment	1	4.34618	4.34618	4.56925	0.0414225	0.140293	Gm15462
genotype	1	5.6036	5.6036	6.78732	0.0145366	0.195109	Prkci
treatment	1	5.40758	5.40758	6.07122	0.0201445	0.178192	Gm38025
genotype	1	7.25699	7.25699	10.5107	0.00306096	0.272929	Pik3ca
treatment	1	3.07034	3.07034	4.44693	0.0440379	0.137052	Pik3ca
genotype	1	5.7757	5.7757	6.91707	0.0137167	0.1981	Ndufb5
genotype	1	5.57788	5.57788	7.49905	0.0106117	0.211247	Usp13
treatment	1	4.42019	4.42019	5.94262	0.0213836	0.175078	Usp13
genotype	1	5.77612	5.77612	7.49515	0.0106297	0.21116	Dcun1d1
treatment	1	3.64138	3.64138	4.72508	0.0383372	0.144387	Dcun1d1
treatment	1	4.23235	4.23235	4.75104	0.0378485	0.145065	Gm15952
treatment	1	6.23563	6.23563	7.47747	0.010712	0.210767	Zfp267
treatment	1	4.94261	4.94261	6.02981	0.0205347	0.177192	Bbs7
genotype	1	5.88172	5.88172	7.15122	0.012362	0.203442	4932438A13Rik
genotype	1	5.13394	5.13394	7.2022	0.0120869	0.204595	Bbs12
treatment	1	3.56611	3.56611	5.00276	0.0334518	0.151586	Bbs12
genotype	1	4.081	4.081	5.00495	0.0334161	0.151642	Spata5
genotype:treatment	1	3.83372	3.83372	4.78116	0.0372902	0.145851	Spry1
treatment	1	4.25231	4.25231	5.29614	0.0290263	0.159062	Ankrd50
genotype	1	4.5639	4.5639	4.86005	0.0358703	0.147902	Slc25a31
genotype	1	5.1132	5.1132	7.00393	0.0131961	0.20009	Plk4
treatment	1	4.70883	4.70883	6.45003	0.0169299	0.187229	Plk4
genotype	1	3.6183	3.6183	4.31264	0.0471231	0.133466	Sclt1
genotype	1	6.41687	6.41687	8.51679	0.00686768	0.23323	D3Ertd751e
genotype	1	4.39848	4.39848	4.63316	0.040125	0.141977	Gm37854
treatment	1	5.35254	5.35254	6.20801	0.0189124	0.181478	Elf2
treatment	1	6.63996	6.63996	8.3363	0.00740974	0.229421	Naa15
treatment	1	6.07517	6.07517	6.91713	0.0137163	0.198101	Setd7
genotype	1	3.99704	3.99704	4.76098	0.0376633	0.145325	Cog6
treatment	1	3.80496	3.80496	4.23971	0.048899	0.131506	Smad9
treatment	1	4.36454	4.36454	4.81443	0.0366839	0.146717	Spg20
genotype	1	3.97003	3.97003	4.241	0.0488669	0.131541	Gm42609
genotype	1	4.96326	4.96326	6.94556	0.0135435	0.198754	Nbea
treatment	1	4.43792	4.43792	6.2104	0.0188916	0.181535	Nbea
treatment	1	4.53975	4.53975	4.88344	0.035461	0.148508	Mab21l1
genotype	1	10.4352	10.4352	16.421	0.000365186	0.369667	Gm43376
treatment	1	2.72103	2.72103	4.28187	0.0478635	0.13264	Gm43376
genotype	1	7.50781	7.50781	9.56739	0.0044558	0.254673	Commd2
genotype	1	7.46571	7.46571	8.92053	0.00580477	0.241614	Ankub1
treatment	1	4.51621	4.51621	5.23345	0.0299147	0.157475	Rnf13
genotype	1	4.81583	4.81583	5.3586	0.0281702	0.160636	Pfn2
genotype	1	5.20729	5.20729	5.84391	0.0223915	0.172672	Tsc22d2
genotype	1	4.60711	4.60711	4.94398	0.0344255	0.150072	Serp1
genotype	1	6.59449	6.59449	8.70426	0.00634998	0.237146	Mbnl1
genotype	1	4.20051	4.20051	5.10352	0.031853	0.154169	Gm37696
treatment	1	7.50035	7.50035	9.94625	0.00382665	0.262114	Dhx36
genotype	1	4.38234	4.38234	5.58568	0.0252841	0.166311	Slc33a1
genotype	1	5.77694	5.77694	7.2642	0.0117612	0.205994	Gmps
treatment	1	3.64387	3.64387	4.31255	0.0471251	0.133464	Tiparp
genotype	1	8.03401	8.03401	13.653	0.000945921	0.32778	Ccnl1
treatment	1	4.19787	4.19787	7.13389	0.0124571	0.203049	Ccnl1
genotype	1	3.89167	3.89167	4.76084	0.0376659	0.145321	Ift80
genotype	1	4.68781	4.68781	6.3343	0.0178479	0.184489	Kpna4
treatment	1	4.65105	4.65105	6.28462	0.0182586	0.183307	Kpna4
genotype	1	4.38726	4.38726	5.20341	0.0303509	0.156713	Nmd3
genotype:treatment	1	4.24395	4.24395	5.2059	0.0303146	0.156776	Wdr49
genotype	1	6.43733	6.43733	8.79731	0.00610887	0.239075	Pdcd10
treatment	1	3.84794	3.84794	5.25862	0.0295543	0.158113	Pdcd10
genotype	1	8.34941	8.34941	10.4633	0.00311832	0.272034	4921511C10Rik
genotype	1	4.38657	4.38657	5.31007	0.0288329	0.159413	Ppid
treatment	1	4.21103	4.21103	5.68823	0.0240888	0.168849	A330069K06Rik
genotype:treatment	1	4.14702	4.14702	5.60177	0.0250923	0.166711	A330069K06Rik
genotype	1	6.72533	6.72533	8.24222	0.00771057	0.22742	Gm37240
genotype	1	4.5173	4.5173	4.89217	0.0353097	0.148734	Tmem154
genotype	1	5.33273	5.33273	6.46995	0.0167771	0.187698	Gm42812
treatment	1	5.06601	5.06601	6.01024	0.0207219	0.176719	Gatb
genotype	1	4.15915	4.15915	4.48341	0.0432392	0.138021	Etv3
genotype	1	3.44154	3.44154	4.46345	0.0436741	0.137492	Arhgef11
treatment	1	4.86461	4.86461	6.30908	0.0180551	0.18389	Arhgef11
treatment	1	6.17324	6.17324	8.82539	0.00603808	0.239655	Prcc
genotype	1	5.87684	5.87684	7.23847	0.0118952	0.205414	Hdgf
genotype	1	4.2026	4.2026	5.22893	0.0299798	0.157361	Isg20l2
genotype	1	4.44423	4.44423	5.36401	0.0280972	0.160772	Naxe
treatment	1	6.51336	6.51336	8.52984	0.0068302	0.233503	Mef2d
treatment	1	4.27073	4.27073	4.94734	0.034369	0.150159	Cct3
treatment	1	4.91342	4.91342	5.63737	0.0246737	0.167592	Smg5
genotype	1	6.38541	6.38541	8.62773	0.00655601	0.235552	Paqr6
genotype	1	3.94202	3.94202	4.86376	0.0358052	0.147998	Lmna
treatment	1	4.12609	4.12609	5.09087	0.032049	0.153845	Lmna
genotype	1	6.71457	6.71457	8.28538	0.00757092	0.228339	Lamtor2
genotype	1	6.05143	6.05143	8.21034	0.00781548	0.22674	Khdc4
treatment	1	3.62538	3.62538	4.91877	0.0348525	0.149422	Khdc4
treatment	1	5.3815	5.3815	6.71213	0.0150362	0.193365	Syt11
treatment	1	7.55642	7.55642	9.27999	0.00500773	0.248927	Gon4l
genotype	1	3.98707	3.98707	4.83625	0.0362922	0.147284	Gm43713
treatment	1	3.61883	3.61883	4.38959	0.0453268	0.135525	Gm43713
treatment	1	6.01243	6.01243	7.04221	0.0129736	0.200964	Msto1
treatment	1	4.56793	4.56793	5.24407	0.0297621	0.157744	Dap3
genotype	1	7.19016	7.19016	11.5441	0.0020549	0.291929	Ash1l
treatment	1	5.4344	5.4344	8.72514	0.00629499	0.237579	Ash1l
treatment	1	4.07691	4.07691	4.71214	0.0385836	0.144049	Hcn3
treatment	1	5.01686	5.01686	5.90604	0.0217511	0.174189	Clk2
treatment	1	4.26145	4.26145	4.66152	0.0395637	0.142722	Gm16069
treatment	1	3.83656	3.83656	4.36118	0.0459809	0.134766	Mtx1
treatment	1	6.02647	6.02647	7.12345	0.0125148	0.202812	Trim46
treatment	1	6.67473	6.67473	9.07525	0.005446	0.244779	Dpm3
genotype:treatment	1	3.36418	3.36418	4.57409	0.0413226	0.140421	Dpm3
genotype	1	6.94808	6.94808	8.5471	0.00678098	0.233865	Efna3
genotype:treatment	1	3.82597	3.82597	4.24636	0.048734	0.131685	4731419I09Rik
treatment	1	5.11622	5.11622	6.40805	0.0172568	0.186237	Adam15
genotype	1	4.02276	4.02276	4.25605	0.0484947	0.131946	Pmvk
genotype	1	6.88274	6.88274	8.9789	0.0056665	0.242811	Ube2q1
genotype	1	6.13787	6.13787	7.77264	0.00942467	0.217279	Atp8b2
genotype	1	7.38368	7.38368	9.12812	0.00532897	0.245855	Gm19710
genotype	1	5.80129	5.80129	7.55138	0.0103726	0.212408	4933434E20Rik
genotype	1	4.35741	4.35741	5.26293	0.0294932	0.158222	Gm16540
genotype	1	5.14631	5.14631	5.70827	0.0238627	0.169343	1700094D03Rik
treatment	1	5.96364	5.96364	7.85557	0.00909406	0.219089	Tpm3
genotype	1	3.68451	3.68451	4.27342	0.0480691	0.132413	Jtb
genotype	1	4.70434	4.70434	5.90216	0.0217905	0.174094	Gatad2b
treatment	1	3.40468	3.40468	4.27159	0.0481137	0.132364	Gatad2b
treatment	1	5.59634	5.59634	6.49282	0.0166037	0.188237	Ilf2
genotype	1	9.61494	9.61494	14.9118	0.000608303	0.347498	Chtop
genotype	1	3.97242	3.97242	4.31777	0.0470009	0.133604	S100a2
genotype	1	4.35268	4.35268	4.6258	0.040272	0.141784	Lor
treatment	1	3.81069	3.81069	4.31566	0.047051	0.133547	Them4
genotype	1	4.54053	4.54053	5.3526	0.0282511	0.160485	Oaz3
genotype	1	5.47756	5.47756	6.95629	0.0134789	0.199	Snx27
treatment	1	6.70138	6.70138	8.8051	0.00608916	0.239236	Pi4kb
genotype:treatment	1	4.11644	4.11644	4.89335	0.0352891	0.148764	Gm15265
genotype:treatment	1	3.85643	3.85643	4.41337	0.0447873	0.136159	4930481B07Rik
treatment	1	6.08406	6.08406	7.77752	0.00940485	0.217386	Vps72
treatment	1	5.51208	5.51208	7.40075	0.0110772	0.209056	Gabpb2
treatment	1	4.19219	4.19219	4.41598	0.0447284	0.136229	Prune1
genotype	1	4.29775	4.29775	4.72505	0.0383379	0.144386	6330562C20Rik
genotype	1	8.3209	8.3209	10.3844	0.00321653	0.270538	Adamtsl4
treatment	1	4.79222	4.79222	5.48367	0.0265382	0.163771	Rprd2
treatment	1	4.05013	4.05013	4.28374	0.047818	0.13269	C920021L13Rik
genotype:treatment	1	4.10723	4.10723	4.32723	0.0467765	0.133857	Car14
genotype	1	6.91554	6.91554	9.50837	0.00456352	0.2535	Vps45
treatment	1	4.05266	4.05266	4.27818	0.047953	0.132541	Gm17690
treatment	1	4.17306	4.17306	5.2938	0.029059	0.159003	Gm20627
genotype	1	4.41076	4.41076	5.22389	0.0300528	0.157233	Itga10
genotype	1	4.64447	4.64447	6.26569	0.0184179	0.182856	Pias3
treatment	1	5.58232	5.58232	7.53089	0.0104655	0.211953	Pias3
treatment	1	4.22897	4.22897	4.58393	0.0411202	0.140681	Polr3c
genotype	1	4.41983	4.41983	5.43464	0.0271652	0.162545	Rnf115
genotype	1	8.22563	8.22563	10.3116	0.00331018	0.269151	Pdzk1
genotype	1	3.52803	3.52803	4.72871	0.0382684	0.144482	Gpr89
treatment	1	5.56541	5.56541	7.45947	0.0107965	0.210366	Gpr89
genotype	1	4.77697	4.77697	6.4696	0.0167798	0.18769	Pde4dip
treatment	1	4.68228	4.68228	6.34135	0.0177904	0.184656	Pde4dip
genotype	1	4.17646	4.17646	4.91972	0.0348364	0.149446	Sec22b
genotype	1	8.77563	8.77563	11.6007	0.00201126	0.292942	Gm42869
genotype	1	3.82912	3.82912	5.40113	0.027603	0.161705	Igsf3
treatment	1	6.28885	6.28885	8.87069	0.00592576	0.240589	Igsf3
genotype	1	9.80974	9.80974	13.0854	0.0011602	0.318493	Gm42941
genotype	1	4.75565	4.75565	5.46204	0.0268128	0.163231	Tshb
genotype	1	3.3706	3.3706	4.21721	0.049462	0.130899	Csde1
treatment	1	4.35202	4.35202	5.44513	0.0270296	0.162808	Csde1
treatment	1	7.02938	7.02938	8.24611	0.00769787	0.227503	Gm43062
genotype	1	6.1124	6.1124	7.98873	0.00858926	0.221979	Gm15886
treatment	1	4.03548	4.03548	4.22129	0.0493593	0.131009	Ptpn22
genotype	1	4.1118	4.1118	4.89541	0.0352536	0.148817	Rsbn1
treatment	1	3.90543	3.90543	4.87752	0.0355642	0.148354	Phtf1
genotype	1	3.82749	3.82749	4.71804	0.0384711	0.144203	Magi3
genotype	1	4.2951	4.2951	4.52425	0.0423639	0.139104	Gm42700
genotype	1	8.03803	8.03803	10.9793	0.0025508	0.281671	Gm42702
genotype	1	4.76875	4.76875	6.3566	0.0176668	0.185018	Lrig2
treatment	1	4.89029	4.89029	6.51861	0.0164104	0.188843	Lrig2
genotype	1	4.84286	4.84286	5.66071	0.0244034	0.16817	Gm42659
treatment	1	5.28573	5.28573	6.46438	0.0168197	0.187567	St7l
genotype	1	5.25249	5.25249	6.08682	0.0199996	0.178568	Wnt2b
genotype	1	8.41946	8.41946	12.4687	0.00145385	0.308107	Ovgp1
genotype	1	4.28388	4.28388	4.6738	0.0393235	0.143044	Cept1
genotype	1	9.45085	9.45085	12.8779	0.00125113	0.315034	Dram2
treatment	1	4.68486	4.68486	5.75138	0.0233838	0.170404	Lrif1
genotype	1	3.7786	3.7786	4.39307	0.0452473	0.135618	Strip1
genotype	1	4.27449	4.27449	4.51744	0.0425085	0.138924	Gstm2
genotype	1	3.73095	3.73095	4.97609	0.0338897	0.1509	Gnai3
treatment	1	5.6025	5.6025	7.47225	0.0107365	0.210651	Gnai3
genotype	1	3.92966	3.92966	4.27677	0.0479874	0.132503	Gpr61
treatment	1	7.08471	7.08471	9.13706	0.00530945	0.246036	Atxn7l2
genotype	1	5.20136	5.20136	6.10849	0.0198003	0.17909	Celsr2
treatment	1	4.68811	4.68811	5.8608	0.0222154	0.173085	Sars
treatment	1	4.18549	4.18549	4.50872	0.0426944	0.138693	5330417C22Rik
treatment	1	6.17875	6.17875	7.69273	0.00975569	0.215526	1700013F07Rik
treatment	1	4.18095	4.18095	4.40891	0.0448878	0.13604	Stxbp3
genotype	1	6.22972	6.22972	8.80041	0.00610103	0.239139	Prpf38b
genotype:treatment	1	4.07314	4.07314	5.75392	0.023356	0.170467	Prpf38b
treatment	1	4.42406	4.42406	4.66417	0.0395118	0.142792	Henmt1
genotype	1	4.21663	4.21663	5.2152	0.0301789	0.157012	Amy1
treatment	1	9.34429	9.34429	12.1594	0.0016305	0.302779	Rnpc3
genotype	1	4.98257	4.98257	6.85306	0.0141147	0.196627	Dph5
treatment	1	5.63909	5.63909	7.75604	0.00949241	0.216916	Dph5
genotype	1	6.21829	6.21829	7.43045	0.0109343	0.209719	Slc30a7
genotype	1	4.01901	4.01901	4.30932	0.0472023	0.133377	Lrrc39
genotype	1	8.47669	8.47669	16.3235	0.000377196	0.368281	Slc35a3
treatment	1	6.49796	6.49796	12.5131	0.00143022	0.308865	Slc35a3
genotype	1	4.21211	4.21211	4.54894	0.0418445	0.139757	Plppr4
genotype	1	6.50693	6.50693	7.93369	0.00879412	0.220787	Ptbp2
treatment	1	4.83188	4.83188	5.95228	0.0212877	0.175313	Alg14
treatment	1	5.76602	5.76602	6.89896	0.0138281	0.197684	F3
genotype	1	8.95729	8.95729	12.3798	0.00150242	0.306583	Abcd3
treatment	1	4.33153	4.33153	5.13764	0.0313309	0.155039	Gm17494
genotype	1	4.95555	4.95555	5.97484	0.0210654	0.175861	Mettl14
treatment	1	5.7004	5.7004	6.41771	0.0171809	0.186465	Larp7
genotype	1	4.76519	4.76519	5.4159	0.0274091	0.162076	Zgrf1
genotype	1	4.53145	4.53145	5.36433	0.028093	0.16078	Tifa
genotype	1	3.36538	3.36538	4.26422	0.0482941	0.132166	Sec24b
treatment	1	4.88533	4.88533	6.19011	0.0190688	0.18105	Sec24b
genotype	1	5.24862	5.24862	6.98634	0.0132998	0.199688	Gm43522
treatment	1	3.80525	3.80525	5.06509	0.0324526	0.153185	Gm43522
treatment	1	5.9373	5.9373	7.51531	0.0105368	0.211608	Sgms2
genotype	1	3.22641	3.22641	4.19656	0.049985	0.130342	Papss1
treatment	1	5.36425	5.36425	6.97723	0.0133538	0.199479	Papss1
genotype	1	6.79284	6.79284	9.20224	0.00516948	0.247357	Tbck
treatment	1	4.42097	4.42097	5.20329	0.0303527	0.15671	Ppa2
genotype	1	4.3331	4.3331	5.10798	0.0317842	0.154282	Tet2
genotype	1	7.53002	7.53002	9.46127	0.00465151	0.252561	Gm30648
genotype	1	4.1086	4.1086	4.74944	0.0378785	0.145024	Cxxc4
genotype	1	7.93486	7.93486	10.111	0.00358369	0.265304	Slc9b1
genotype	1	6.05023	6.05023	8.14803	0.00802509	0.225407	Ube2d3
treatment	1	3.34941	3.34941	4.51075	0.0426511	0.138746	Ube2d3
treatment	1	6.83154	6.83154	9.29774	0.00497158	0.249284	Gm43689
treatment	1	4.35892	4.35892	4.74155	0.0380265	0.144817	Adh5
genotype	1	7.37408	7.37408	8.89107	0.00587596	0.241009	Eif4e
genotype	1	3.63405	3.63405	4.45714	0.0438126	0.137324	Pkn2
treatment	1	4.53031	4.53031	5.5564	0.0256372	0.165584	Pkn2
genotype	1	6.25761	6.25761	8.13507	0.00806946	0.225129	Hs2st1
genotype	1	5.74494	5.74494	7.6681	0.00986026	0.214985	Sh3glb1
treatment	1	4.90801	4.90801	5.5214	0.0260664	0.164713	Znhit6
genotype	1	3.72003	3.72003	4.3721	0.0457282	0.135058	2410004B18Rik
treatment	1	3.96293	3.96293	4.36453	0.0459033	0.134855	Ssx2ip
genotype	1	3.47368	3.47368	4.35275	0.046177	0.13454	Rpf1
genotype	1	5.70768	5.70768	8.14246	0.00804411	0.225288	Prkacb
treatment	1	3.38865	3.38865	4.83418	0.0363293	0.14723	Prkacb
treatment	1	7.58669	7.58669	9.32439	0.00491783	0.24982	Gipc2
treatment	1	7.59676	7.59676	9.29565	0.00497583	0.249242	Fubp1
genotype	1	4.14314	4.14314	5.14592	0.0312055	0.155251	Miga1
treatment	1	4.02622	4.02622	4.87629	0.0355857	0.148322	Usp33
treatment	1	3.62798	3.62798	4.24551	0.0487551	0.131662	Zzz3
treatment	1	4.28253	4.28253	4.7596	0.037689	0.145289	Ak5
treatment	1	4.4425	4.4425	4.82535	0.0364874	0.147001	Rabggtb
genotype	1	4.65745	4.65745	5.33312	0.028516	0.159995	Tnni3k
treatment	1	5.17927	5.17927	5.73163	0.0236018	0.169919	Zranb2
genotype	1	4.76359	4.76359	6.04009	0.020437	0.17744	Ankrd13c
treatment	1	3.70352	3.70352	4.69595	0.0388941	0.143625	Ankrd13c
genotype	1	4.07996	4.07996	4.37333	0.0456999	0.13509	Tmem68
genotype	1	3.89152	3.89152	4.19882	0.0499274	0.130403	Tgs1
genotype:treatment	1	4.84837	4.84837	5.23991	0.0298217	0.157639	Rps20
treatment	1	4.17957	4.17957	4.58097	0.041181	0.140603	Sdcbp
genotype	1	3.94317	3.94317	4.49653	0.0429557	0.13837	Nsmaf
treatment	1	4.55685	4.55685	5.02063	0.0331619	0.152045	Rab2a
genotype	1	3.93487	3.93487	4.55074	0.0418068	0.139805	Clvs1
treatment	1	4.76342	4.76342	5.16243	0.0309574	0.155671	1700123O12Rik
genotype	1	4.08438	4.08438	5.24446	0.0297564	0.157754	Ndufaf6
genotype	1	6.61892	6.61892	8.36916	0.00730769	0.230117	Trp53inp1
genotype	1	3.60484	3.60484	4.66763	0.0394439	0.142882	Ints8
treatment	1	3.94313	3.94313	5.10566	0.0318199	0.154223	Ints8
treatment	1	4.11059	4.11059	4.4557	0.0438443	0.137286	Dpy19l4
treatment	1	5.40001	5.40001	6.40693	0.0172656	0.18621	Virma
genotype	1	6.98848	6.98848	8.39914	0.0072159	0.230751	Tmem67
genotype	1	5.45089	5.45089	6.42346	0.017136	0.186601	Rbm12b2
genotype	1	4.07993	4.07993	5.12268	0.0315586	0.154658	Triqk
treatment	1	4.07258	4.07258	5.11346	0.0316999	0.154422	Triqk
genotype	1	3.88127	3.88127	4.24565	0.0487518	0.131666	Runx1t1
genotype	1	3.85529	3.85529	5.4867	0.0264999	0.163847	Ripk2
treatment	1	6.91142	6.91142	9.83608	0.00399905	0.259966	Ripk2
treatment	1	4.94574	4.94574	5.50645	0.0262523	0.16434	Gm11867
genotype	1	4.46828	4.46828	5.2732	0.0293479	0.158482	Cngb3
genotype	1	4.6648	4.6648	5.09008	0.0320613	0.153825	Cpne3
treatment	1	5.31084	5.31084	6.1825	0.0191358	0.180867	Pnisr
genotype	1	3.9962	3.9962	5.23416	0.0299045	0.157493	Faxc
treatment	1	4.54064	4.54064	5.94725	0.0213375	0.175191	Faxc
genotype	1	5.39698	5.39698	6.07454	0.0201135	0.178272	Ndufaf4
genotype	1	7.78968	7.78968	11.7634	0.00189136	0.295834	Fut9
treatment	1	2.78979	2.78979	4.21292	0.0495701	0.130784	Fut9
genotype	1	5.79556	5.79556	7.22693	0.0119558	0.205154	Map3k7
genotype	1	5.73569	5.73569	6.92941	0.0136414	0.198383	Casp8ap2
genotype	1	5.71466	5.71466	9.12807	0.00532909	0.245854	Mdn1
treatment	1	7.13699	7.13699	11.4	0.00217067	0.289339	Mdn1
genotype	1	4.50472	4.50472	4.83203	0.0363677	0.147174	Cnr1
treatment	1	4.196	4.196	4.93572	0.0345648	0.149859	Akirin2
genotype:treatment	1	3.90382	3.90382	4.46116	0.0437243	0.137431	Orc3
treatment	1	4.60687	4.60687	5.7015	0.0239388	0.169176	Rars2
genotype	1	3.89268	3.89268	4.61316	0.040526	0.141451	Zfp292
treatment	1	7.0423	7.0423	9.24712	0.00507543	0.248264	Aco1
treatment	1	6.7689	6.7689	7.83027	0.00919357	0.218538	Topors
genotype	1	8.97613	8.97613	13.5533	0.000980261	0.326166	Smu1
treatment	1	4.29132	4.29132	5.05789	0.0325663	0.153001	Nfx1
treatment	1	7.81052	7.81052	10.5548	0.00300856	0.27376	Ubap2
genotype	1	5.76083	5.76083	7.59306	0.0101864	0.21333	Gm12405
genotype	1	8.83186	8.83186	11.4975	0.00209156	0.291095	Ccl27a
genotype	1	7.24343	7.24343	8.6492	0.00649749	0.236	1700022I11Rik
treatment	1	4.08968	4.08968	4.74604	0.0379422	0.144935	Rusc2
genotype	1	4.80463	4.80463	5.31013	0.0288321	0.159415	Ccdc107
genotype	1	4.17059	4.17059	4.35537	0.0461161	0.13461	Gm12454
genotype	1	4.63776	4.63776	5.43583	0.0271497	0.162575	Tln1
genotype	1	3.81854	3.81854	4.8775	0.0355646	0.148354	Creb3
genotype:treatment	1	3.73559	3.73559	4.77154	0.0374674	0.1456	Creb3
genotype	1	5.77424	5.77424	7.50685	0.0105757	0.21142	Rgp1
genotype	1	10.0954	10.0954	13.5687	0.000974853	0.326417	Hint2
treatment	1	6.45079	6.45079	8.43511	0.00710746	0.23151	Clta
treatment	1	10.2635	10.2635	14.3719	0.000733766	0.339184	Gne
genotype	1	4.12937	4.12937	4.71958	0.0384417	0.144243	Rnf38
genotype	1	4.04961	4.04961	4.6924	0.0389625	0.143532	Zcchc7
genotype	1	3.74784	3.74784	4.61311	0.0405271	0.14145	1700055D18Rik
treatment	1	5.65658	5.65658	6.78842	0.0145294	0.195135	Fbxo10
treatment	1	4.45811	4.45811	5.3391	0.0284344	0.160145	Tomm5
treatment	1	6.97538	6.97538	8.92354	0.00579756	0.241676	Trmt10b
genotype:treatment	1	3.53248	3.53248	4.20975	0.0496503	0.130698	Dcaf10
treatment	1	6.20184	6.20184	8.04206	0.00839575	0.22313	Xpa
genotype	1	4.2857	4.2857	5.54946	0.0257217	0.165411	Trmo
genotype:treatment	1	3.27241	3.27241	4.23737	0.0489572	0.131443	Trmo
genotype	1	4.02594	4.02594	4.39861	0.0451213	0.135765	Alg2
genotype	1	4.48082	4.48082	5.06913	0.0323889	0.153289	Erp44
treatment	1	4.8239	4.8239	5.26074	0.0295243	0.158167	Tex10
treatment	1	7.38164	7.38164	9.48151	0.00461347	0.252965	Msantd3
genotype	1	3.6653	3.6653	4.32928	0.046728	0.133912	Aldob
genotype	1	4.20966	4.20966	5.50088	0.0263219	0.164201	Rnf20
treatment	1	3.24871	3.24871	4.24518	0.0487633	0.131653	Rnf20
genotype	1	3.70794	3.70794	4.40963	0.0448715	0.136059	Slc44a1
genotype	1	5.591	5.591	6.2479	0.0185688	0.182432	1700060J05Rik
genotype	1	6.51231	6.51231	9.16016	0.00525939	0.246505	Fsd1l
treatment	1	4.44462	4.44462	6.25176	0.0185359	0.182524	Fsd1l
genotype	1	3.95881	3.95881	4.86257	0.035826	0.147967	Rad23b
genotype:treatment	1	4.99225	4.99225	5.5177	0.0261123	0.164621	Lpar1
genotype	1	6.07587	6.07587	7.78352	0.00938056	0.217517	Ecpas
genotype	1	3.89551	3.89551	4.26863	0.0481859	0.132284	Shoc1
genotype	1	6.56837	6.56837	8.12906	0.00809011	0.225001	Ugcg
genotype	1	3.77377	3.77377	4.68265	0.0391513	0.143276	Ptbp3
genotype	1	5.37491	5.37491	6.60878	0.0157537	0.190957	E130308A19Rik
treatment	1	7.45647	7.45647	9.65421	0.00430231	0.256391	Prpf4
genotype	1	6.84486	6.84486	8.10147	0.00818571	0.224408	Bspry
genotype	1	6.84153	6.84153	9.37784	0.00481193	0.250893	Alad
genotype:treatment	1	3.70326	3.70326	5.07614	0.0322789	0.153468	Alad
treatment	1	4.28014	4.28014	4.93884	0.0345121	0.14994	Whrn
treatment	1	4.92222	4.92222	5.56064	0.0255858	0.165689	Psip1
genotype	1	4.77443	4.77443	5.15979	0.030997	0.155604	Haus6
treatment	1	4.46594	4.46594	5.17226	0.0308107	0.155921	Plaa
genotype	1	5.12704	5.12704	5.59149	0.0252146	0.166456	Tek
treatment	1	4.32956	4.32956	4.59222	0.0409507	0.140899	Mysm1
treatment	1	4.08506	4.08506	4.98091	0.03381	0.151024	Gm12694
genotype	1	3.5463	3.5463	4.39774	0.0451409	0.135742	Cyp2j11
genotype	1	4.60402	4.60402	5.59491	0.0251739	0.16654	Dock7
genotype	1	7.00715	7.00715	9.0138	0.00558554	0.243525	Gm12705
genotype	1	4.05529	4.05529	4.80425	0.0368682	0.146452	Atg4c
treatment	1	3.99223	3.99223	4.57943	0.0412127	0.140562	Dnajc6
genotype	1	6.74064	6.74064	10.9597	0.00257017	0.281309	Sgip1
treatment	1	6.04303	6.04303	9.82548	0.00401607	0.259758	Sgip1
genotype	1	4.43531	4.43531	4.85382	0.0359803	0.14774	Wdr78
treatment	1	4.97186	4.97186	6.1774	0.0191808	0.180745	Mier1
treatment	1	4.39886	4.39886	4.74728	0.037919	0.144967	Gm44037
genotype	1	4.04469	4.04469	4.62923	0.0402033	0.141874	C8b
genotype	1	4.07988	4.07988	5.24437	0.0297578	0.157752	Usp24
treatment	1	3.94822	3.94822	5.07513	0.0322948	0.153442	Usp24
treatment	1	4.20289	4.20289	4.75737	0.0377305	0.14523	Acot11
genotype	1	4.51435	4.51435	6.10088	0.01987	0.178907	Ssbp3
treatment	1	5.76524	5.76524	7.79139	0.00934881	0.217689	Ssbp3
genotype	1	5.02769	5.02769	5.72473	0.0236785	0.169749	Gm12802
genotype	1	4.36013	4.36013	5.21106	0.0302392	0.156907	Tmem59
genotype	1	3.98437	3.98437	4.71797	0.0384723	0.144201	Lrp8
treatment	1	3.43739	3.43739	4.42535	0.0445181	0.136478	Lrp8os1
genotype:treatment	1	3.42913	3.42913	4.41471	0.0447569	0.136195	Lrp8os1
genotype	1	3.49038	3.49038	4.38644	0.0453987	0.135441	Zyg11b
treatment	1	5.15657	5.15657	6.48038	0.0166978	0.187944	Zyg11b
treatment	1	5.12351	5.12351	6.07648	0.0200955	0.178319	Tut4
treatment	1	6.55604	6.55604	7.55113	0.0103738	0.212402	Prpf38a
treatment	1	3.79056	3.79056	4.72016	0.0384307	0.144258	Gm12743
treatment	1	4.52803	4.52803	5.21188	0.0302272	0.156928	Zfyve9
genotype	1	4.41677	4.41677	6.63831	0.0155449	0.191646	Txndc12
treatment	1	6.97879	6.97879	10.489	0.00308711	0.272519	Txndc12
treatment	1	7.82756	7.82756	10.1738	0.00349558	0.266512	Nrd1
treatment	1	5.51149	5.51149	6.73608	0.014875	0.193922	Ttc39aos1
genotype	1	4.52249	4.52249	5.40592	0.0275399	0.161825	Rnf11
genotype	1	3.88402	3.88402	5.91192	0.0216916	0.174332	Faf1
treatment	1	6.3804	6.3804	9.71171	0.00420383	0.257525	Faf1
genotype	1	4.64796	4.64796	7.4377	0.0108997	0.209881	Agbl4
treatment	1	5.92742	5.92742	9.48509	0.00460678	0.253036	Agbl4
genotype:treatment	1	2.92686	2.92686	4.68358	0.0391332	0.143301	Agbl4
genotype	1	4.64436	4.64436	4.95107	0.0343063	0.150255	Skint5
genotype	1	9.50955	9.50955	12.98	0.00120545	0.31674	Cmpk1
genotype	1	5.03368	5.03368	5.45083	0.0269564	0.16295	Stil
genotype	1	4.45373	4.45373	5.65478	0.0244718	0.168023	Cyp4x1
treatment	1	4.2078	4.2078	5.34252	0.0283879	0.160231	Cyp4x1
genotype	1	3.79256	3.79256	4.95961	0.0341635	0.150475	Gpbp1l1
treatment	1	3.35288	3.35288	4.38463	0.0454401	0.135392	Gpbp1l1
genotype	1	4.29015	4.29015	5.4267	0.0272682	0.162346	Akr1a1
treatment	1	4.56708	4.56708	5.77699	0.0231044	0.171033	Akr1a1
genotype	1	3.77422	3.77422	4.32829	0.0467515	0.133885	Zswim5
genotype	1	4.05416	4.05416	4.21476	0.0495238	0.130833	Plk3
treatment	1	6.36039	6.36039	7.62492	0.0100465	0.214033	Tmem53
genotype	1	4.59475	4.59475	7.72575	0.0096174	0.216252	Eri3
treatment	1	5.48663	5.48663	9.22538	0.00512075	0.247825	Eri3
genotype:treatment	1	4.26614	4.26614	7.17322	0.0122425	0.20394	Eri3
treatment	1	5.33887	5.33887	6.11846	0.0197093	0.17933	Slc6a9
genotype	1	6.81137	6.81137	8.21386	0.00780381	0.226815	Gm17114
treatment	1	3.70033	3.70033	4.43077	0.044397	0.136622	Ipo13
treatment	1	6.57511	6.57511	7.94229	0.00876174	0.220973	St3gal3
genotype	1	4.06706	4.06706	4.69075	0.0389943	0.143489	9530034E10Rik
genotype	1	3.66658	3.66658	5.45984	0.0268409	0.163176	Kdm4a
treatment	1	7.85408	7.85408	11.6954	0.0019405	0.294628	Kdm4a
treatment	1	5.25505	5.25505	6.51142	0.016464	0.188674	Ptprf
treatment	1	9.28695	9.28695	12.3855	0.00149925	0.306681	Ebna1bp2
treatment	1	4.99102	4.99102	5.3819	0.0278579	0.161222	Svbp
genotype	1	4.05535	4.05535	5.69937	0.0239628	0.169124	Scmh1
treatment	1	5.96068	5.96068	8.37711	0.00728323	0.230285	Scmh1
genotype	1	5.04251	5.04251	5.51463	0.0261505	0.164544	Gm8439
treatment	1	5.39047	5.39047	6.42204	0.0171471	0.186568	Cap1
genotype	1	4.35483	4.35483	5.6725	0.0242681	0.168461	Macf1
treatment	1	4.56344	4.56344	5.94422	0.0213676	0.175117	Macf1
treatment	1	5.63492	5.63492	6.39617	0.0173506	0.185956	Gm12925
genotype	1	4.65526	4.65526	5.50532	0.0262664	0.164312	Ndufs5
genotype	1	4.03229	4.03229	4.7901	0.0371262	0.146084	Rhbdl2
genotype	1	5.10269	5.10269	5.6486	0.0245432	0.16787	Rragc
treatment	1	7.057	7.057	8.89924	0.00585612	0.241177	Utp11
genotype	1	5.46666	5.46666	6.54715	0.0161994	0.189513	1110065P20Rik
treatment	1	9.41725	9.41725	12.9157	0.00123401	0.315666	Gnl2
treatment	1	4.26565	4.26565	4.53138	0.0422132	0.139293	Dnali1
genotype:treatment	1	4.31299	4.31299	4.72167	0.038402	0.144298	Snip1
genotype	1	4.90803	4.90803	6.60994	0.0157454	0.190984	Meaf6
treatment	1	4.34737	4.34737	5.85487	0.022277	0.17294	Meaf6
treatment	1	6.34465	6.34465	8.24894	0.00768864	0.227564	Mrps15
genotype	1	3.81061	3.81061	5.09697	0.0319542	0.154001	Stk40
treatment	1	5.70551	5.70551	7.63154	0.0100177	0.214179	Stk40
genotype	1	5.94431	5.94431	7.80019	0.00931342	0.217881	Thrap3
treatment	1	4.75552	4.75552	5.68365	0.0241409	0.168736	Ago4
genotype	1	6.42053	6.42053	8.43494	0.00710797	0.231507	Psmb2
genotype	1	4.49668	4.49668	5.19496	0.0304749	0.156498	Tfap2e
treatment	1	5.60039	5.60039	6.23624	0.0186685	0.182153	AU040320
genotype	1	7.53086	7.53086	10.7722	0.00276393	0.277833	Zmym4
genotype	1	4.45146	4.45146	5.41518	0.0274186	0.162057	Sfpq
genotype	1	6.65811	6.65811	8.00064	0.00854563	0.222236	Gm12940
genotype	1	4.66884	4.66884	5.11127	0.0317336	0.154366	Tmem35b
genotype	1	4.57897	4.57897	5.21423	0.030193	0.156988	Hmgb4
genotype	1	5.74279	5.74279	7.61949	0.0100702	0.213913	Phc2
treatment	1	3.3407	3.3407	4.43241	0.0443602	0.136666	Phc2
treatment	1	8.13795	8.13795	10.2346	0.00341245	0.267678	Azin2
treatment	1	4.81677	4.81677	5.52394	0.0260351	0.164776	Ak2
genotype	1	5.25847	5.25847	5.80516	0.0228014	0.171724	Rnf19b
genotype:treatment	1	4.26922	4.26922	5.12276	0.0315574	0.15466	Gm12976
treatment	1	7.80321	7.80321	10.5726	0.00298759	0.274097	Rbbp4
treatment	1	3.8501	3.8501	4.28351	0.0478238	0.132684	Bsdc1
treatment	1	3.75125	3.75125	4.38206	0.0454992	0.135324	Hdac1
genotype	1	3.78975	3.78975	4.6884	0.0390398	0.143427	Tmem234
treatment	1	3.89181	3.89181	4.81466	0.0366798	0.146723	Tmem234
treatment	1	7.83733	7.83733	9.90007	0.00389792	0.261215	Pef1
treatment	1	3.66947	3.66947	4.20845	0.0496832	0.130663	Tinagl1
treatment	1	5.47447	5.47447	6.61348	0.0157202	0.191067	Zcchc17
genotype	1	4.46548	4.46548	5.81866	0.0226576	0.172055	Pum1
treatment	1	4.37955	4.37955	5.70669	0.0238804	0.169304	Pum1
treatment	1	5.0593	5.0593	5.58642	0.0252752	0.16633	Mecr
treatment	1	5.5614	5.5614	6.31915	0.0179721	0.184129	Gm12992
genotype	1	11.0195	11.0195	19.3063	0.000145014	0.408113	Ythdf2
treatment	1	3.91947	3.91947	6.86698	0.0140271	0.196948	Ythdf2
treatment	1	4.50089	4.50089	5.19549	0.0304672	0.156512	Gmeb1
treatment	1	3.90512	3.90512	4.56521	0.041506	0.140187	Taf12
genotype	1	3.62591	3.62591	4.73096	0.0382259	0.144541	Rcc1
treatment	1	5.33008	5.33008	6.95451	0.0134896	0.198959	Rcc1
genotype	1	9.96828	9.96828	13.6574	0.000944447	0.327851	Snhg3
treatment	1	4.61794	4.61794	4.97968	0.0338304	0.150992	Med18
treatment	1	3.94556	3.94556	4.53982	0.0420355	0.139516	Dnajc8
genotype	1	4.32169	4.32169	4.67973	0.039208	0.1432	Rpa2
genotype	1	6.24222	6.24222	8.77291	0.00617111	0.23857	Ppp1r8
treatment	1	8.01515	8.01515	10.3969	0.00320078	0.270775	Fam76a
genotype	1	5.45852	5.45852	7.68617	0.00978342	0.215382	Ahdc1
treatment	1	5.1327	5.1327	7.22739	0.0119534	0.205164	Ahdc1
treatment	1	6.8231	6.8231	7.9035	0.00890874	0.220132	Wasf2
genotype	1	6.4875	6.4875	9.6565	0.00429834	0.256437	Tmem222
treatment	1	2.97075	2.97075	4.42189	0.0445956	0.136386	Tmem222
treatment	1	5.36744	5.36744	6.63158	0.0155923	0.191489	Wdtc1
treatment	1	5.01348	5.01348	5.91936	0.0216165	0.174513	Kdf1
genotype:treatment	1	3.92913	3.92913	4.27803	0.0479566	0.132537	Gpatch3
genotype	1	5.00098	5.00098	6.03326	0.0205018	0.177275	Arid1a
treatment	1	7.33881	7.33881	9.86922	0.00394632	0.260613	Dhdds
treatment	1	6.55698	6.55698	8.00106	0.00854408	0.222245	Ubxn11
genotype	1	4.40571	4.40571	6.24868	0.0185622	0.18245	Pdik1l
treatment	1	6.80882	6.80882	9.65706	0.00429738	0.256447	Pdik1l
treatment	1	6.32335	6.32335	7.19725	0.0121133	0.204483	Paqr7
treatment	1	5.08902	5.08902	5.66061	0.0244045	0.168167	Selenon
treatment	1	5.42171	5.42171	6.4439	0.0169772	0.187084	Maco1
genotype	1	3.41661	3.41661	4.32615	0.0468021	0.133828	Syf2
genotype	1	4.19638	4.19638	5.2725	0.0293579	0.158464	Srrm1
treatment	1	6.20779	6.20779	7.26384	0.0117631	0.205986	Ncmap
genotype:treatment	1	5.19291	5.19291	5.89623	0.0218509	0.173949	Pnrc2
treatment	1	4.15551	4.15551	4.35392	0.0461498	0.134572	Hmgcl
genotype	1	5.97202	5.97202	7.0332	0.0130256	0.200758	Gale
genotype	1	3.83935	3.83935	4.6816	0.0391716	0.143249	Eloa
genotype	1	8.35749	8.35749	12.9365	0.0012247	0.316014	Hnrnpr
treatment	1	4.04894	4.04894	6.26734	0.0184039	0.182895	Hnrnpr
treatment	1	3.84345	3.84345	4.26964	0.0481614	0.132311	Kdm1a
genotype:treatment	1	4.69494	4.69494	5.19155	0.0305251	0.156412	C1qb
treatment	1	4.33426	4.33426	5.25552	0.0295985	0.158035	Usp48
genotype	1	4.18935	4.18935	5.13951	0.0313025	0.155087	Hp1bp3
genotype	1	4.67987	4.67987	7.03271	0.0130285	0.200747	Capzb
treatment	1	6.47979	6.47979	9.73754	0.00416038	0.258033	Capzb
genotype:treatment	1	4.0138	4.0138	4.39856	0.0451223	0.135764	Akr7a5
genotype	1	4.58602	4.58602	6.46584	0.0168085	0.187601	Ubr4
treatment	1	5.40933	5.40933	7.62663	0.0100391	0.214071	Ubr4
treatment	1	3.67378	3.67378	4.26607	0.0482486	0.132215	Iffo2
treatment	1	4.32528	4.32528	4.69987	0.0388186	0.143728	Rcc2
treatment	1	3.81318	3.81318	4.37644	0.0456283	0.135174	Sdhb
treatment	1	3.64517	3.64517	4.22669	0.0492238	0.131155	Crocc
genotype	1	9.54255	9.54255	17.0311	0.000298763	0.378208	Szrd1
treatment	1	4.4245	4.4245	7.89665	0.00893496	0.219983	Szrd1
genotype	1	3.33758	3.33758	4.32421	0.046848	0.133776	Fbxo42
treatment	1	5.88201	5.88201	7.6208	0.0100645	0.213942	Fbxo42
genotype	1	4.3318	4.3318	5.16839	0.0308684	0.155823	Plekhm2
treatment	1	4.79623	4.79623	5.76874	0.023194	0.170831	Ddi2
treatment	1	5.89097	5.89097	6.83477	0.0142307	0.196205	Dnajc16
genotype	1	3.87487	3.87487	5.22666	0.0300127	0.157303	Prdm2
treatment	1	5.02851	5.02851	6.78274	0.0145665	0.195003	Prdm2
treatment	1	3.84215	3.84215	4.23374	0.0490477	0.131345	Zfp981
genotype	1	5.14733	5.14733	5.93353	0.0214743	0.174857	Zfp982
genotype	1	3.814	3.814	4.60235	0.0407448	0.141166	Zfp933
treatment	1	5.52579	5.52579	6.07573	0.0201025	0.178301	Nppa
treatment	1	4.40639	4.40639	4.8976	0.0352158	0.148874	Ubiad1
treatment	1	4.7298	4.7298	5.37823	0.0279068	0.16113	Exosc10
genotype	1	10.0461	10.0461	14.0511	0.000821298	0.334144	Gm17029
genotype	1	4.16914	4.16914	6.39301	0.0173756	0.185881	Pex14
treatment	1	6.53184	6.53184	10.016	0.00372168	0.263468	Pex14
treatment	1	5.43774	5.43774	6.33278	0.0178604	0.184453	Dffa
genotype	1	4.07476	4.07476	4.36442	0.0459057	0.134852	Cort
treatment	1	4.90741	4.90741	5.99513	0.0208678	0.176353	Kif1b
treatment	1	4.60755	4.60755	5.58864	0.0252487	0.166385	Ube4b
genotype	1	4.06966	4.06966	4.45303	0.0439031	0.137215	Ube4bos1
genotype	1	5.85973	5.85973	7.1343	0.0124549	0.203058	Clstn1
treatment	1	8.41475	8.41475	10.8631	0.00266807	0.279523	Tmem201
treatment	1	5.83843	5.83843	6.71206	0.0150367	0.193364	Slc2a5
treatment	1	5.37192	5.37192	6.85915	0.0140763	0.196768	Rere
genotype	1	3.76354	3.76354	4.72126	0.0384098	0.144287	Gm13091
treatment	1	8.38381	8.38381	11.5505	0.00204989	0.292044	Thap3
genotype	1	3.96328	3.96328	4.20008	0.0498955	0.130437	Zbtb48
treatment	1	5.83965	5.83965	6.76606	0.014676	0.194617	Tas1r1
genotype:treatment	1	6.63713	6.63713	9.19635	0.00518198	0.247238	Tnfrsf25
treatment	1	3.90297	3.90297	4.27371	0.0480619	0.132421	Acot7
treatment	1	5.65866	5.65866	6.26637	0.0184121	0.182872	Chd5
genotype:treatment	1	4.81191	4.81191	5.51305	0.0261701	0.164505	A430005L14Rik
genotype	1	3.76511	3.76511	4.30519	0.047301	0.133266	Dffb
treatment	1	4.87667	4.87667	5.5512	0.0257005	0.165455	Cep104
treatment	1	5.74272	5.74272	6.88889	0.0138904	0.197452	Morn1
treatment	1	6.12248	6.12248	7.69122	0.00976208	0.215493	Gm27200
genotype	1	5.06287	5.06287	5.80692	0.0227825	0.171767	Tmem52
genotype	1	4.37819	4.37819	5.47706	0.0266218	0.163606	Nadk
genotype	1	7.11562	7.11562	10.2068	0.00345014	0.267146	Mib2
genotype	1	4.87823	4.87823	5.32977	0.0285617	0.15991	Mrpl20
treatment	1	6.11503	6.11503	7.95544	0.00871253	0.221258	Ccnl2
genotype:treatment	1	4.30795	4.30795	4.60155	0.0407609	0.141145	Tas1r3
genotype	1	4.66412	4.66412	5.44934	0.0269754	0.162913	Ints11
genotype	1	3.63353	3.63353	4.53733	0.0420879	0.13945	Acap3
treatment	1	3.55651	3.55651	4.65916	0.0396101	0.14266	B3galt6
genotype:treatment	1	5.34924	5.34924	7.00769	0.0131741	0.200176	B3galt6
treatment	1	5.39577	5.39577	6.80652	0.014412	0.195553	9430015G10Rik
treatment	1	3.88812	3.88812	4.64767	0.0398366	0.142358	Agrn
genotype	1	9.01223	9.01223	12.2857	0.00155569	0.304965	Plekhn1
treatment	1	7.42819	7.42819	9.05946	0.0054815	0.244457	Fam133b
genotype	1	3.99694	3.99694	4.90103	0.0351567	0.148963	1700109H08Rik
genotype:treatment	1	3.75335	3.75335	4.60234	0.0407449	0.141166	1700109H08Rik
treatment	1	3.80244	3.80244	4.37177	0.045736	0.135049	Pex1
genotype	1	7.45944	7.45944	11.1173	0.00241873	0.284204	Ankib1
treatment	1	3.67778	3.67778	5.48124	0.0265689	0.163711	Ankib1
genotype	1	5.60117	5.60117	7.25584	0.0118045	0.205805	Krit1
treatment	1	3.64169	3.64169	4.7175	0.0384813	0.144189	Krit1
genotype	1	3.59225	3.59225	5.79533	0.0229066	0.171483	Akap9
treatment	1	8.85022	8.85022	14.2779	0.000758306	0.337716	Akap9
treatment	1	4.35906	4.35906	4.79223	0.0370873	0.146139	Gm10484
treatment	1	5.98472	5.98472	6.72762	0.0149317	0.193725	Gm43728
genotype	1	4.77073	4.77073	6.02312	0.0205985	0.17703	Cfap69
treatment	1	3.73519	3.73519	4.71573	0.038515	0.144143	Cfap69
genotype:treatment	1	5.3662	5.3662	6.09874	0.0198897	0.178855	Steap1
genotype	1	4.24324	4.24324	5.17257	0.0308061	0.155929	Adam22
genotype	1	6.21804	6.21804	7.09042	0.0126992	0.202061	Gm26918
genotype	1	4.40653	4.40653	4.74166	0.0380243	0.144821	Gm26954
genotype	1	4.92532	4.92532	5.70744	0.023872	0.169323	Gm3510
treatment	1	7.5917	7.5917	10.0789	0.00362975	0.264684	Sema3c
genotype	1	4.87321	4.87321	5.83097	0.0225274	0.172356	Ptpn12
treatment	1	4.10082	4.10082	4.30348	0.047342	0.13322	Dnajc2
genotype	1	3.81728	3.81728	4.62324	0.0403234	0.141716	Psmc2
genotype	1	5.77729	5.77729	6.55368	0.0161515	0.189667	5031425E22Rik
genotype	1	5.09981	5.09981	6.61137	0.0157352	0.191017	Kmt2e
treatment	1	3.95338	3.95338	5.12514	0.031521	0.154721	Kmt2e
genotype	1	4.20996	4.20996	4.72621	0.0383159	0.144417	Tomm7
genotype	1	3.85141	3.85141	5.15688	0.0310405	0.15553	Klhl7
treatment	1	4.66003	4.66003	6.2396	0.0186397	0.182234	Klhl7
treatment	1	4.70337	4.70337	5.10148	0.0318844	0.154116	Abcb8
genotype	1	3.82068	3.82068	4.35378	0.0461529	0.134568	Cdk5
genotype	1	4.04432	4.04432	4.58606	0.0410766	0.140737	Agap3
genotype	1	5.38985	5.38985	6.06164	0.020234	0.177961	Gbx1
genotype:treatment	1	4.26765	4.26765	5.00283	0.0334507	0.151588	Asb10
treatment	1	6.29089	6.29089	7.75638	0.00949102	0.216923	Smarcd3
treatment	1	8.25285	8.25285	10.3843	0.00321672	0.270535	Nub1
genotype	1	4.90861	4.90861	5.69069	0.0240609	0.16891	Gm26648
treatment	1	3.77713	3.77713	4.20353	0.0498078	0.13053	Rheb
treatment	1	5.02509	5.02509	6.15371	0.0193913	0.180177	2900005J15Rik
genotype	1	6.89058	6.89058	8.70879	0.00633799	0.23724	Galnt11
treatment	1	7.34674	7.34674	11.779	0.00188022	0.296112	1700096K18Rik
genotype:treatment	1	5.39823	5.39823	8.65499	0.0064818	0.23612	1700096K18Rik
genotype	1	5.03404	5.03404	5.47304	0.0266727	0.163506	Speer4a
genotype	1	4.12971	4.12971	4.41629	0.0447213	0.136237	Gm16058
genotype	1	3.72169	3.72169	4.53068	0.0422281	0.139274	Rbm33
treatment	1	3.4955	3.4955	4.25532	0.0485127	0.131926	Rbm33
treatment	1	4.62532	4.62532	5.7041	0.0239095	0.169241	Ube3c
treatment	1	4.14839	4.14839	4.36524	0.0458868	0.134874	Gm42450
treatment	1	3.82938	3.82938	4.22212	0.0493386	0.131032	Tyms
genotype	1	4.16986	4.16986	4.97362	0.0339305	0.150836	Selenoi
genotype:treatment	1	4.07325	4.07325	5.24543	0.0297425	0.157779	Cib4
treatment	1	5.06333	5.06333	5.52878	0.0259753	0.164897	Kcnk3
genotype	1	5.96074	5.96074	7.88886	0.00896489	0.219814	Mapre3
treatment	1	3.49602	3.49602	4.62688	0.0402504	0.141812	Mapre3
treatment	1	9.58639	9.58639	12.5842	0.00139324	0.310077	Agbl5
treatment	1	4.2497	4.2497	4.54637	0.0418981	0.139689	Ost4
treatment	1	4.62059	4.62059	5.34653	0.0283333	0.160333	Preb
genotype	1	4.2307	4.2307	4.47875	0.0433403	0.137898	Slc30a3
treatment	1	3.89352	3.89352	4.5446	0.0419353	0.139642	Mpv17
treatment	1	4.73572	4.73572	5.59962	0.0251179	0.166657	Gtf3c2
genotype	1	5.44049	5.44049	7.36258	0.0112639	0.208203	Ift172
treatment	1	3.68241	3.68241	4.98339	0.0337693	0.151088	Ift172
treatment	1	8.4807	8.4807	11.7716	0.00188552	0.295979	Zfp512
treatment	1	4.30617	4.30617	5.08987	0.0320646	0.15382	Supt7l
genotype	1	11.0684	11.0684	16.3986	0.000367907	0.36935	Gm43660
genotype	1	5.80586	5.80586	8.10978	0.00815677	0.224587	Babam2
treatment	1	4.07951	4.07951	5.69837	0.0239741	0.169099	Babam2
genotype	1	6.42825	6.42825	8.99838	0.00562116	0.24321	Ppp1cb
treatment	1	3.28938	3.28938	4.60453	0.0407005	0.141224	Ppp1cb
genotype	1	5.07684	5.07684	6.57993	0.0159606	0.190282	Yes1
treatment	1	3.43459	3.43459	4.45146	0.0439377	0.137173	Yes1
treatment	1	5.15494	5.15494	6.20381	0.0189489	0.181378	Depdc5
genotype	1	6.10075	6.10075	6.99527	0.013247	0.199892	Ywhah
treatment	1	6.65475	6.65475	7.84619	0.0091308	0.218885	Uvssa
genotype	1	4.45498	4.45498	4.93237	0.0346215	0.149773	Fam53a
treatment	1	3.98213	3.98213	4.53547	0.042127	0.139401	Fgfr3
genotype	1	3.98768	3.98768	4.43762	0.0442444	0.136805	Nsd2
treatment	1	5.26152	5.26152	5.92717	0.021538	0.174703	Nelfa
genotype	1	5.26952	5.26952	6.11554	0.0197359	0.17926	Haus3
genotype	1	3.95861	3.95861	4.42049	0.044627	0.136349	Fam193a
treatment	1	7.44892	7.44892	8.86994	0.00592759	0.240574	Nop14
genotype	1	3.58295	3.58295	4.62975	0.040193	0.141887	Gm42560
treatment	1	4.7006	4.7006	6.07394	0.0201192	0.178258	Gm42560
genotype	1	3.82505	3.82505	4.4498	0.0439745	0.137129	Htt
genotype	1	5.88828	5.88828	7.02298	0.0130849	0.200525	Msantd1
treatment	1	7.91933	7.91933	9.92538	0.00385869	0.261708	Lrpap1
genotype	1	6.99626	6.99626	10.3759	0.00322733	0.270376	Grpel1
genotype:treatment	1	3.62421	3.62421	5.37495	0.0279506	0.161047	Grpel1
genotype	1	4.96687	4.96687	5.91184	0.0216924	0.17433	D5Ertd579e
treatment	1	5.24451	5.24451	6.51478	0.0164389	0.188753	Ppp2r2c
genotype	1	8.30797	8.30797	11.9252	0.00177971	0.298688	Ppp2r2cos
genotype	1	5.11989	5.11989	6.22747	0.0187439	0.181944	Crmp1
treatment	1	4.77178	4.77178	5.38857	0.0277692	0.16139	Evc
genotype	1	3.31837	3.31837	4.4819	0.0432718	0.137981	Stx18
treatment	1	5.89242	5.89242	7.9585	0.00870111	0.221325	Stx18
genotype	1	3.98798	3.98798	4.64695	0.039851	0.142339	Nsg1
genotype	1	4.10743	4.10743	4.50468	0.0427809	0.138585	Zbtb49
genotype	1	4.10562	4.10562	4.53036	0.0422347	0.139266	Zfp518b
genotype	1	9.27795	9.27795	17.7282	0.000238401	0.387687	Clnk
genotype:treatment	1	4.96524	4.96524	9.48754	0.0046022	0.253085	Clnk
genotype	1	4.45814	4.45814	4.70735	0.0386751	0.143923	Clnkos
treatment	1	6.76925	6.76925	9.35699	0.00485294	0.250475	4930513D17Rik
genotype	1	6.31261	6.31261	7.8134	0.00926058	0.21817	Rab28
treatment	1	8.91177	8.91177	12.4292	0.00147522	0.307431	Bod1l
genotype	1	5.72968	5.72968	7.10844	0.0125982	0.202471	Cpeb2
genotype	1	5.99491	5.99491	7.14591	0.0123911	0.203321	Fbxl5
genotype	1	4.61572	4.61572	6.34995	0.0177207	0.18486	Tapt1
treatment	1	3.96535	3.96535	5.45522	0.0269	0.16306	Tapt1
genotype	1	11.3158	11.3158	20.7287	9.40764e-05	0.42539	Gm42413
genotype:treatment	1	2.55745	2.55745	4.68483	0.039109	0.143333	Gm42413
genotype	1	4.86031	4.86031	5.38961	0.0277554	0.161416	Ncapg
genotype	1	4.94277	4.94277	5.61265	0.0249635	0.16698	4930518C09Rik
treatment	1	9.96757	9.96757	14.1373	0.000796717	0.335506	Gm43016
genotype	1	6.46256	6.46256	8.75392	0.00622004	0.238176	Dhx15
genotype	1	5.54028	5.54028	7.75	0.00951721	0.216783	Ccdc149
treatment	1	3.95556	3.95556	5.53321	0.0259208	0.165007	Ccdc149
treatment	1	4.0443	4.0443	4.28984	0.0476705	0.132854	Gm3519
treatment	1	5.05011	5.05011	6.00284	0.0207932	0.176539	Sepsecs
genotype	1	3.7416	3.7416	4.98974	0.0336649	0.151251	Anapc4
treatment	1	6.26219	6.26219	8.35117	0.00736336	0.229736	Anapc4
genotype	1	4.1943	4.1943	4.42045	0.0446279	0.136348	Smim20
treatment	1	4.15396	4.15396	5.05643	0.0325895	0.152964	Tbc1d19
genotype	1	3.61541	3.61541	4.4691	0.0435506	0.137642	Gm20033
genotype	1	8.485	8.485	11.7499	0.00190096	0.295596	Wdr19
genotype	1	6.49262	6.49262	7.4629	0.0107804	0.210443	Rpl9
genotype	1	5.37937	5.37937	7.38062	0.0111752	0.208606	Lias
genotype	1	6.52789	6.52789	8.78623	0.00613705	0.238846	Ube2k
genotype	1	5.12938	5.12938	7.37434	0.0112061	0.208466	Slc30a9
treatment	1	6.00074	6.00074	8.62707	0.00655782	0.235538	Slc30a9
genotype	1	3.76105	3.76105	5.25046	0.0296707	0.157906	Atp8a1
treatment	1	6.08107	6.08107	8.48924	0.00694756	0.232651	Atp8a1
treatment	1	5.65938	5.65938	7.11885	0.0125403	0.202707	Gm15478
genotype	1	3.63029	3.63029	4.26536	0.048266	0.132196	Gabra2
genotype	1	6.49517	6.49517	8.18599	0.00789667	0.22622	Slain2
treatment	1	5.78368	5.78368	7.14683	0.012386	0.203342	Dcun1d4
genotype	1	6.18223	6.18223	7.40603	0.0110517	0.209174	Usp46os2
genotype	1	5.00932	5.00932	6.00003	0.0208204	0.176471	Dancr
genotype	1	3.57251	3.57251	4.21402	0.0495425	0.130813	Scfd2
genotype	1	4.71587	4.71587	6.36728	0.0175808	0.185272	Chic2
treatment	1	4.52977	4.52977	6.11601	0.0197316	0.179271	Chic2
genotype	1	3.87941	3.87941	4.54275	0.0419739	0.139593	Clock
genotype	1	4.25802	4.25802	5.71831	0.0237502	0.169591	Aasdh
treatment	1	5.59725	5.59725	7.51683	0.0105298	0.211641	Aasdh
genotype	1	4.75922	4.75922	5.1451	0.0312179	0.15523	Arl9
genotype	1	4.27979	4.27979	4.69602	0.0388927	0.143627	Polr2b
genotype	1	3.77189	3.77189	4.21138	0.0496091	0.130742	Adgrl3
genotype	1	4.12257	4.12257	5.30566	0.028894	0.159302	Cenpc1
treatment	1	4.27042	4.27042	5.49595	0.0263836	0.164078	Cenpc1
treatment	1	7.91309	7.91309	10.4785	0.00309979	0.272321	Ythdc1
genotype	1	4.89867	4.89867	6.71983	0.0149842	0.193544	Rufy3
treatment	1	3.70487	3.70487	5.08221	0.032184	0.153624	Rufy3
genotype	1	7.16381	7.16381	8.73463	0.00627017	0.237776	Cox18
genotype	1	6.40646	6.40646	9.27959	0.00500856	0.248919	Ankrd17
treatment	1	4.06357	4.06357	5.88597	0.0219558	0.173699	Ankrd17
treatment	1	4.85429	4.85429	5.40508	0.0275511	0.161804	Alb
treatment	1	4.27956	4.27956	4.76624	0.0375656	0.145462	Rchy1
treatment	1	4.07866	4.07866	4.73437	0.0381615	0.14463	Uso1
treatment	1	4.03549	4.03549	4.43461	0.0443112	0.136725	Sdad1
treatment	1	3.58689	3.58689	4.72049	0.0384244	0.144267	Ccni
genotype	1	5.46452	5.46452	6.68826	0.0151987	0.19281	Cnot6l
genotype	1	4.58847	4.58847	5.68444	0.0241319	0.168756	Mrpl1
treatment	1	6.33175	6.33175	7.76386	0.00946043	0.217087	Gm33050
genotype	1	3.94172	3.94172	4.28488	0.0477905	0.132721	Bmp3
genotype	1	5.69853	5.69853	9.00635	0.00560271	0.243373	Hnrnpd
treatment	1	4.11209	4.11209	6.49904	0.0165568	0.188383	Hnrnpd
genotype:treatment	1	3.47314	3.47314	5.4892	0.0264685	0.163909	Hnrnpd
genotype	1	7.10082	7.10082	8.41005	0.00718284	0.230981	Gm17092
genotype	1	4.41703	4.41703	4.96323	0.0341032	0.150569	Hnrnpdl
treatment	1	5.55952	5.55952	6.55222	0.0161622	0.189632	Enoph1
genotype	1	4.42971	4.42971	4.78442	0.0372303	0.145936	Tmem150cos
genotype	1	3.89298	3.89298	4.48233	0.0432624	0.137993	Sec31a
genotype	1	4.71814	4.71814	5.6831	0.0241472	0.168723	5430416N02Rik
treatment	1	4.73524	4.73524	5.51568	0.0261374	0.16457	Coq2
treatment	1	3.9435	3.9435	4.54825	0.041859	0.139739	Helq
treatment	1	7.41916	7.41916	10.2012	0.00345775	0.267039	Wdfy3
genotype	1	3.61678	3.61678	4.25049	0.0486318	0.131796	Mapk10
treatment	1	6.25437	6.25437	7.17408	0.0122378	0.203959	Hsd17b11
treatment	1	3.81224	3.81224	4.42379	0.0445531	0.136436	Lrrc8b
treatment	1	7.98408	7.98408	10.7198	0.00282087	0.276855	Lrrc8d
genotype	1	7.08535	7.08535	10.6737	0.00287192	0.275995	Zfp326
treatment	1	2.9653	2.9653	4.46709	0.0435945	0.137588	Zfp326
treatment	1	3.31321	3.31321	4.23725	0.0489602	0.13144	Gm28050
treatment	1	4.39709	4.39709	5.02871	0.0330317	0.152253	Zfp644
genotype	1	5.87458	5.87458	7.26757	0.0117438	0.206069	Brdt
treatment	1	4.41948	4.41948	4.99905	0.0335124	0.151491	Glmn
treatment	1	5.26275	5.26275	6.28274	0.0182744	0.183262	Pigg
treatment	1	5.10854	5.10854	5.5322	0.0259332	0.164982	Mfsd7a
treatment	1	5.70787	5.70787	6.81397	0.0143639	0.195725	Pcgf3
genotype	1	3.84864	3.84864	4.70804	0.0386618	0.143941	Gak
treatment	1	4.14164	4.14164	4.87265	0.0356493	0.148228	Tmem175
genotype	1	5.15269	5.15269	6.44754	0.0169491	0.18717	Dgkq
treatment	1	5.1728	5.1728	5.99148	0.0209032	0.176264	1010001B22Rik
treatment	1	4.40736	4.40736	5.10086	0.0318941	0.1541	Plcxd1
treatment	1	5.01153	5.01153	6.18118	0.0191473	0.180836	Zfp605
genotype	1	4.18637	4.18637	4.68126	0.0391782	0.14324	Gm15788
treatment	1	4.59369	4.59369	5.1836	0.0306424	0.15621	Fbrsl1
genotype	1	7.65622	7.65622	10.6017	0.00295383	0.274643	Noc4l
genotype	1	3.67578	3.67578	4.57905	0.0412204	0.140552	Ep400
treatment	1	4.34536	4.34536	5.41318	0.0274447	0.162007	Ep400
treatment	1	4.67651	4.67651	5.13433	0.0313811	0.154955	Hscb
genotype	1	3.76736	3.76736	4.26061	0.0483825	0.132069	Pitpnb
treatment	1	6.62022	6.62022	7.81206	0.0092659	0.218141	Tpst2
genotype	1	5.03324	5.03324	5.47408	0.0266596	0.163532	Gm6588
treatment	1	6.29311	6.29311	7.29271	0.0116147	0.206635	Grk3
genotype	1	3.74451	3.74451	4.75628	0.0377507	0.145202	Gm42161
genotype:treatment	1	3.51238	3.51238	4.46142	0.0437185	0.137438	Gm42161
genotype	1	5.07261	5.07261	7.02685	0.0130624	0.200613	Sgsm1
treatment	1	5.12489	5.12489	7.09927	0.0126495	0.202263	Sgsm1
treatment	1	4.20307	4.20307	4.60672	0.0406561	0.141281	Cmklr1
treatment	1	4.87436	4.87436	5.53033	0.0259563	0.164935	Coro1c
treatment	1	4.73714	4.73714	6.16689	0.0192739	0.180493	Ssh1
treatment	1	6.59494	6.59494	8.25793	0.00765943	0.227755	Svop
treatment	1	3.85688	3.85688	4.29235	0.0476097	0.132922	Alkbh2
treatment	1	6.77018	6.77018	8.076	0.00827504	0.223861	Git2
treatment	1	4.02799	4.02799	4.78201	0.0372746	0.145873	Ankrd13a
genotype	1	5.75013	5.75013	7.83297	0.00918289	0.218597	2210016L21Rik
treatment	1	4.63268	4.63268	6.31074	0.0180414	0.183929	2210016L21Rik
genotype	1	5.61203	5.61203	9.46189	0.00465034	0.252574	Sppl3
treatment	1	8.37684	8.37684	14.1234	0.00080065	0.335286	Sppl3
treatment	1	7.85825	7.85825	11.2295	0.00231677	0.286252	Unc119b
genotype	1	3.70653	3.70653	5.21555	0.0301737	0.157021	Mlec
treatment	1	6.95865	6.95865	9.79169	0.00407087	0.259096	Mlec
genotype	1	4.63711	4.63711	5.49083	0.0264479	0.16395	Pop5
genotype	1	3.6653	3.6653	4.94874	0.0343453	0.150195	Rnf10
treatment	1	5.15022	5.15022	6.95362	0.013495	0.198938	Rnf10
treatment	1	4.71659	4.71659	5.21782	0.0301408	0.157079	Coq5
genotype	1	4.94178	4.94178	6.18019	0.0191561	0.180812	Srsf9
treatment	1	3.38253	3.38253	4.23019	0.0491364	0.131249	Srsf9
treatment	1	6.7797	6.7797	7.92948	0.00881001	0.220696	Msi1
treatment	1	6.75781	6.75781	7.98419	0.00860596	0.221881	Sirt4
treatment	1	6.44183	6.44183	8.37539	0.00728851	0.230249	Gcn1
treatment	1	4.889	4.889	5.4371	0.0271333	0.162607	Taok3
treatment	1	4.51377	4.51377	5.12789	0.0314791	0.154791	Pebp1
treatment	1	5.81394	5.81394	7.1147	0.0125633	0.202613	Ksr2
treatment	1	5.9271	5.9271	7.20942	0.0120485	0.204758	Fbxo21
genotype	1	4.18181	4.18181	5.3384	0.0284439	0.160128	Rnft2
treatment	1	3.33912	3.33912	4.26264	0.0483328	0.132123	Rnft2
treatment	1	4.09294	4.09294	4.79545	0.0370285	0.146223	Med13l
genotype	1	4.16052	4.16052	5.50371	0.0262865	0.164272	Rita1
treatment	1	5.65318	5.65318	7.47826	0.0107083	0.210784	Rita1
treatment	1	4.77487	4.77487	5.19874	0.0304193	0.156595	Ptpn11
treatment	1	4.06198	4.06198	4.51022	0.0426624	0.138732	Rpl6
genotype	1	3.84024	3.84024	4.99919	0.0335101	0.151494	Hectd4
treatment	1	5.35459	5.35459	6.97056	0.0133935	0.199327	Hectd4
treatment	1	5.59966	5.59966	6.48869	0.0166348	0.18814	Trafd1
genotype	1	6.12965	6.12965	9.45279	0.00466755	0.252392	Naa25
treatment	1	6.09833	6.09833	9.40448	0.00476005	0.251427	Naa25
genotype	1	4.99512	4.99512	5.48671	0.0264998	0.163847	Tmem116
treatment	1	4.85715	4.85715	5.39831	0.0276403	0.161634	Aldh2
genotype	1	3.89363	3.89363	4.4638	0.0436665	0.137501	Brap
genotype	1	4.9873	4.9873	6.91145	0.0137511	0.197971	Atxn2
treatment	1	5.34032	5.34032	7.40068	0.0110776	0.209055	Atxn2
genotype	1	7.62451	7.62451	9.35481	0.00485725	0.250431	Gm16552
genotype:treatment	1	3.66532	3.66532	4.26793	0.0482031	0.132265	Ccdc63
treatment	1	4.6606	4.6606	5.69001	0.0240686	0.168893	Pptc7
genotype	1	4.6551	4.6551	6.2221	0.0187903	0.181815	Fam216a
genotype:treatment	1	5.27969	5.27969	7.05693	0.0128891	0.201299	Fam216a
treatment	1	4.88673	4.88673	5.33113	0.0285431	0.159945	Camkk2
treatment	1	7.86924	7.86924	11.6301	0.00198899	0.293466	Anapc5
treatment	1	8.8938	8.8938	12.0751	0.00168259	0.301312	Rnf34
treatment	1	6.60483	6.60483	8.17319	0.00793972	0.225946	Kdm2b
genotype	1	4.21856	4.21856	5.66116	0.0243982	0.168181	Morn3
treatment	1	3.42357	3.42357	4.5943	0.0409084	0.140954	Morn3
genotype	1	4.28468	4.28468	4.97439	0.0339178	0.150856	Setd1b
treatment	1	4.84157	4.84157	5.19051	0.0305404	0.156385	Gm15860
treatment	1	4.97556	4.97556	6.03123	0.0205211	0.177226	5830487J09Rik
genotype	1	6.13422	6.13422	7.96377	0.00868151	0.221439	Gm15747
treatment	1	3.25962	3.25962	4.23181	0.0490959	0.131293	Gm15747
treatment	1	3.72817	3.72817	4.19885	0.0499266	0.130404	Mlxip
genotype	1	4.72889	4.72889	6.63668	0.0155564	0.191608	Clip1
treatment	1	5.95743	5.95743	8.36086	0.00733333	0.229941	Clip1
treatment	1	5.22211	5.22211	6.10425	0.0198392	0.178988	Zcchc8
treatment	1	9.38712	9.38712	13.8388	0.000885391	0.330766	Rsrc2
treatment	1	4.15499	4.15499	5.16133	0.030974	0.155643	Denr
treatment	1	5.76082	5.76082	7.34014	0.0113753	0.2077	Vps37b
genotype	1	4.25386	4.25386	4.47791	0.0433586	0.137875	Gm16001
treatment	1	6.62687	6.62687	9.78431	0.00408293	0.258952	Pitpnm2
treatment	1	3.71876	3.71876	4.50905	0.0426873	0.138701	Mphosph9
treatment	1	5.35863	5.35863	6.59881	0.0158249	0.190724	Sbno1
genotype:treatment	1	4.23256	4.23256	5.00117	0.0334777	0.151545	Snrnp35
treatment	1	5.42377	5.42377	6.35479	0.0176815	0.184975	Rilpl1
treatment	1	4.03309	4.03309	4.21763	0.0494514	0.130911	Ddx55
treatment	1	4.50058	4.50058	4.90451	0.0350967	0.149053	Atp6v0a2
treatment	1	4.59827	4.59827	5.33745	0.0284569	0.160104	Ccdc92
genotype	1	3.56423	3.56423	8.12634	0.00809949	0.224942	Ncor2
treatment	1	15.0746	15.0746	34.3696	2.65063e-06	0.551063	Ncor2
genotype	1	4.09257	4.09257	4.49449	0.0429998	0.138315	Fzd10
treatment	1	6.31906	6.31906	7.41385	0.0110139	0.209349	Stx2
genotype	1	4.64033	4.64033	5.16023	0.0309904	0.155615	Ran
genotype	1	3.54562	3.54562	4.47083	0.0435128	0.137687	Sfswap
treatment	1	6.21063	6.21063	7.04195	0.0129751	0.200958	Nipsnap2
genotype	1	3.47067	3.47067	4.68529	0.0390999	0.143346	Vkorc1l1
treatment	1	6.11122	6.11122	8.24995	0.00768536	0.227585	Vkorc1l1
treatment	1	3.77821	3.77821	4.35219	0.0461901	0.134525	Rabgef1
treatment	1	9.92647	9.92647	14.4779	0.000707076	0.340834	Sbds
genotype	1	7.62985	7.62985	15.5588	0.000487589	0.35719	Castor2
treatment	1	9.59923	9.59923	19.5747	0.000133499	0.411452	Castor2
treatment	1	5.45098	5.45098	6.72121	0.0149749	0.193576	Ncf1
treatment	1	6.91142	6.91142	8.93281	0.00577538	0.241867	Gtf2i
genotype	1	4.45948	4.45948	5.17976	0.0306993	0.156112	Clip2
treatment	1	4.97236	4.97236	6.27443	0.0183441	0.183065	Rfc2
genotype:treatment	1	3.69302	3.69302	4.65282	0.039735	0.142494	Dnajc30
treatment	1	5.35318	5.35318	6.19021	0.019068	0.181052	Bcl7b
genotype	1	3.37594	3.37594	4.40281	0.045026	0.135877	Rhbdd2
treatment	1	5.112	5.112	6.66694	0.0153454	0.192314	Rhbdd2
genotype	1	4.08282	4.08282	4.96813	0.0340217	0.150695	Styxl1
genotype:treatment	1	3.79274	3.79274	4.61514	0.0404861	0.141503	Styxl1
genotype	1	5.6555	5.6555	7.1816	0.0121972	0.204129	Dtx2
genotype	1	4.89113	4.89113	6.85772	0.0140853	0.196735	Polr2j
treatment	1	5.73588	5.73588	8.04213	0.00839549	0.223131	Polr2j
genotype	1	3.62727	3.62727	4.32543	0.0468192	0.133809	Cux1
genotype	1	8.03682	8.03682	10.2125	0.00344237	0.267256	Gm16599
treatment	1	10.9818	10.9818	16.2902	0.000381396	0.367806	Ift22
treatment	1	6.91514	6.91514	8.23288	0.00774112	0.227221	4933404O12Rik
genotype	1	5.02368	5.02368	5.61953	0.0248825	0.167151	Znhit1
treatment	1	4.3913	4.3913	4.77857	0.0373378	0.145783	Ap1s1
treatment	1	4.73603	4.73603	5.21545	0.0301752	0.157019	Gm42456
treatment	1	8.74007	8.74007	12.0031	0.00172847	0.300055	Srrt
treatment	1	6.01106	6.01106	7.01612	0.0131248	0.200368	Slc12a9
genotype	1	6.38602	6.38602	7.7875	0.0093645	0.217604	Epo
genotype:treatment	1	4.79465	4.79465	5.91821	0.0216281	0.174485	Pop7
genotype	1	4.47057	4.47057	5.5258	0.0260121	0.164822	Gigyf1
treatment	1	4.43866	4.43866	5.35532	0.0282144	0.160554	Actl6b
treatment	1	6.78091	6.78091	8.27068	0.00761817	0.228027	Tfr2
genotype	1	4.48332	4.48332	5.83441	0.0224912	0.17244	Lrch4
genotype	1	6.18482	6.18482	8.04415	0.00838823	0.223175	Nyap1
treatment	1	5.84046	5.84046	6.53986	0.016253	0.189342	Gjc3
treatment	1	4.55922	4.55922	4.85579	0.0359456	0.147791	Zkscan1
treatment	1	7.10326	7.10326	8.36673	0.00731517	0.230066	Taf6
treatment	1	4.21969	4.21969	5.23792	0.0298504	0.157589	Zfp157
treatment	1	4.36819	4.36819	5.21058	0.0302462	0.156895	Zfp68
genotype	1	3.10098	3.10098	4.68036	0.0391958	0.143216	Sun1
treatment	1	9.11982	9.11982	13.7647	0.00090903	0.329577	Sun1
treatment	1	5.86761	5.86761	6.66767	0.0153403	0.192331	Adap1
treatment	1	4.36869	4.36869	4.75547	0.0377658	0.145181	3110082I17Rik
genotype	1	4.31234	4.31234	5.71093	0.0238328	0.169409	Zfand2a
treatment	1	3.22767	3.22767	4.27447	0.0480433	0.132441	Zfand2a
treatment	1	6.06245	6.06245	7.75971	0.00947739	0.216996	Ttyh3
treatment	1	6.5311	6.5311	7.63042	0.0100226	0.214155	Iqce
treatment	1	5.61555	5.61555	6.91549	0.0137264	0.198064	Brat1
genotype	1	5.06008	5.06008	5.7419	0.0234882	0.170171	Papolb
genotype	1	3.78727	3.78727	4.80756	0.0368083	0.146538	Wipi2
treatment	1	5.03593	5.03593	6.3926	0.0173788	0.185871	Wipi2
treatment	1	4.26564	4.26564	4.63861	0.0400165	0.14212	Tnrc18
treatment	1	4.63554	4.63554	5.61669	0.024916	0.16708	Rnf216
treatment	1	6.49946	6.49946	7.44857	0.010848	0.210123	Gm43378
genotype	1	11.4957	11.4957	24.3776	3.29144e-05	0.46542	Rbak
treatment	1	3.70478	3.70478	7.85628	0.00909128	0.219105	Rbak
genotype:treatment	1	2.59555	2.59555	5.50407	0.026282	0.164281	Rbak
treatment	1	9.05397	9.05397	13.1022	0.00115313	0.318772	Daglb
treatment	1	5.31492	5.31492	5.93258	0.0214838	0.174834	Rac1
genotype	1	3.4475	3.4475	4.19954	0.0499093	0.130422	Fam220a
treatment	1	8.82105	8.82105	11.5278	0.00206766	0.291637	Eif2ak1
genotype	1	6.52835	6.52835	8.04489	0.00838558	0.223191	Ankrd61
treatment	1	5.6015	5.6015	6.3431	0.0177763	0.184698	Pms2
treatment	1	5.55215	5.55215	6.46084	0.0168469	0.187483	Ccz1
genotype	1	5.4433	5.4433	7.29027	0.0116271	0.20658	Tecpr1
treatment	1	4.62291	4.62291	6.19152	0.0190564	0.181084	Tecpr1
treatment	1	5.31987	5.31987	5.82304	0.0226112	0.172162	Tmem130
genotype	1	4.81579	4.81579	6.30404	0.0180969	0.18377	Trrap
treatment	1	3.73271	3.73271	4.88625	0.0354123	0.14858	Trrap
genotype	1	6.49379	6.49379	10.1066	0.00358991	0.26522	Smurf1
treatment	1	5.90468	5.90468	9.18979	0.00519592	0.247105	Smurf1
treatment	1	5.19036	5.19036	6.09044	0.0199661	0.178655	Arpc1a
genotype:treatment	1	5.32374	5.32374	6.59572	0.015847	0.190651	Arpc1b
treatment	1	5.21975	5.21975	5.82003	0.022643	0.172088	Bud31
treatment	1	4.19895	4.19895	5.22695	0.0300085	0.15731	Zkscan5
treatment	1	4.30706	4.30706	5.17292	0.0308009	0.155938	Zscan25
treatment	1	4.06519	4.06519	4.33301	0.04664	0.134012	Cdk8
treatment	1	7.75222	7.75222	9.54869	0.00448962	0.254302	Usp12
genotype:treatment	1	4.27305	4.27305	4.59487	0.0408968	0.140969	Rpl21
genotype	1	7.33139	7.33139	11.992	0.00173566	0.299861	Pan3
treatment	1	5.22943	5.22943	8.55385	0.00676183	0.234007	Pan3
treatment	1	5.02414	5.02414	5.82173	0.0226251	0.17213	Slc7a1
genotype	1	4.29455	4.29455	4.65649	0.0396626	0.14259	Ubl3
genotype	1	3.52875	3.52875	4.61748	0.040439	0.141565	Katnal1
treatment	1	4.05557	4.05557	5.30684	0.0288776	0.159332	Katnal1
treatment	1	4.99302	4.99302	5.59184	0.0252104	0.166464	5930430L01Rik
genotype	1	8.75896	8.75896	11.7458	0.00190394	0.295523	Gm42788
genotype	1	3.9369	3.9369	4.53373	0.0421636	0.139355	Uspl1
treatment	1	4.4723	4.4723	5.1996	0.0304067	0.156616	Tex26
genotype	1	5.37447	5.37447	5.91663	0.0216441	0.174446	Hsph1
treatment	1	4.28571	4.28571	5.19501	0.0304742	0.1565	Fry
genotype	1	5.0743	5.0743	5.99192	0.020899	0.176275	Brca2
genotype	1	6.07837	6.07837	8.41431	0.00716994	0.231072	N4bp2l2
treatment	1	3.68395	3.68395	5.09971	0.0319119	0.154071	N4bp2l2
genotype	1	4.92197	4.92197	5.92832	0.0215265	0.174731	Pds5b
treatment	1	4.70374	4.70374	5.07785	0.0322521	0.153512	Gm36447
genotype	1	4.82318	4.82318	6.74531	0.0148134	0.194136	Casd1
treatment	1	4.54293	4.54293	6.35337	0.017693	0.184942	Casd1
genotype	1	5.81446	5.81446	7.49752	0.0106188	0.211212	Sgce
treatment	1	4.15607	4.15607	5.00019	0.0334938	0.15152	Dync1i1
treatment	1	4.0517	4.0517	4.83026	0.0363994	0.147128	Sem1
genotype	1	3.98514	3.98514	4.22061	0.0493766	0.130991	Asns
genotype	1	3.48972	3.48972	4.67898	0.0392225	0.14318	Mios
treatment	1	3.89231	3.89231	5.21878	0.0301268	0.157103	Mios
genotype	1	4.86262	4.86262	6.08845	0.0199846	0.178607	Umad1
genotype	1	4.21756	4.21756	4.51671	0.042524	0.138904	Gm16055
genotype	1	3.85385	3.85385	5.16017	0.0309913	0.155613	Gm16043
treatment	1	4.84487	4.84487	6.4871	0.0166468	0.188102	Gm16043
genotype	1	3.98175	3.98175	5.10765	0.0317893	0.154274	Ica1
treatment	1	4.07409	4.07409	5.22609	0.0300209	0.157289	Ica1
genotype	1	6.21971	6.21971	8.66394	0.00645765	0.236307	Phf14
treatment	1	4.18223	4.18223	5.82576	0.0225824	0.172228	Phf14
treatment	1	4.12442	4.12442	4.91373	0.0349387	0.149291	Bmt2
genotype	1	5.93893	5.93893	7.51868	0.0105213	0.211682	Capza2
genotype	1	9.0813	9.0813	16.1284	0.000402541	0.365487	St7
treatment	1	3.77259	3.77259	6.70011	0.0151177	0.193086	St7
genotype:treatment	1	2.38033	2.38033	4.22747	0.0492045	0.131176	St7
genotype	1	5.03612	5.03612	5.81148	0.0227339	0.171879	Ing3
treatment	1	5.12105	5.12105	6.49075	0.0166193	0.188188	Fam3c
genotype	1	5.15658	5.15658	5.78782	0.0229874	0.171299	Slc13a1
genotype	1	5.92858	5.92858	6.62928	0.0156084	0.191436	Iqub
treatment	1	4.1479	4.1479	4.5247	0.0423544	0.139116	Wasl
treatment	1	4.09337	4.09337	5.05064	0.0326813	0.152815	Snd1
genotype	1	6.88137	6.88137	9.48876	0.00459993	0.25311	Lrrc4
treatment	1	3.70955	3.70955	5.11512	0.0316744	0.154465	Lrrc4
genotype	1	5.63505	5.63505	7.14091	0.0124185	0.203208	Rbm28
genotype	1	4.97561	4.97561	6.45139	0.0169194	0.187261	Fam71f2
genotype	1	4.35552	4.35552	4.75734	0.0377311	0.14523	Calu
genotype	1	4.13	4.13	4.93932	0.0345039	0.149952	Ahcyl2
genotype	1	4.04112	4.04112	4.52033	0.0424471	0.139	Zc3hc1
treatment	1	5.0248	5.0248	5.62047	0.0248715	0.167174	Klhdc10
treatment	1	3.79666	3.79666	4.25805	0.0484456	0.132	Ssmem1
genotype	1	5.1482	5.1482	5.63828	0.024663	0.167615	Gm13782
genotype	1	5.01058	5.01058	6.95421	0.0134915	0.198952	Lncpint
treatment	1	5.10968	5.10968	7.09175	0.0126917	0.202092	Lncpint
genotype	1	4.67688	4.67688	5.56413	0.0255435	0.165776	Gm14532
treatment	1	3.94731	3.94731	4.54105	0.0420097	0.139548	Plxna4
genotype:treatment	1	4.53786	4.53786	4.84153	0.0361983	0.147421	Plxna4os2
genotype	1	8.78408	8.78408	16.1339	0.000401795	0.365567	Exoc4
treatment	1	5.46147	5.46147	10.0312	0.00369923	0.263762	Exoc4
genotype	1	4.25889	4.25889	4.57479	0.0413082	0.140439	Gm13856
genotype	1	5.17603	5.17603	6.55845	0.0161166	0.189779	Bpgm
treatment	1	3.41649	3.41649	4.32898	0.0467352	0.133904	Bpgm
genotype	1	3.57643	3.57643	4.65586	0.039675	0.142574	Cnot4
treatment	1	4.8254	4.8254	6.2818	0.0182822	0.18324	Cnot4
genotype	1	4.11845	4.11845	4.81381	0.0366952	0.146701	Mtpn
genotype	1	4.09759	4.09759	4.76091	0.0376646	0.145323	1700111E14Rik
genotype	1	4.64011	4.64011	5.09778	0.0319418	0.154022	Tmem213
genotype:treatment	1	3.75763	3.75763	4.34105	0.0464509	0.134227	Zc3hav1l
treatment	1	5.75808	5.75808	7.50527	0.010583	0.211385	Gm42962
genotype	1	4.02516	4.02516	4.58114	0.0411775	0.140607	Kdm7a
genotype:treatment	1	3.84724	3.84724	4.20054	0.0498838	0.130449	Gm49041
genotype	1	4.47704	4.47704	5.43213	0.0271976	0.162482	Slc37a3
treatment	1	5.73965	5.73965	6.56261	0.0160863	0.189876	Dennd2a
treatment	1	4.87253	4.87253	5.85579	0.0222674	0.172963	Adck2
genotype	1	4.38284	4.38284	5.48405	0.0265334	0.163781	Ndufb2
treatment	1	4.20616	4.20616	5.26297	0.0294926	0.158223	Ndufb2
genotype	1	6.17025	6.17025	8.61394	0.0065939	0.235264	Braf
treatment	1	3.98406	3.98406	5.56192	0.0255703	0.165721	Braf
treatment	1	4.81949	4.81949	5.82859	0.0225526	0.172298	Agk
treatment	1	3.62318	3.62318	4.33631	0.0465622	0.1341	E330009J07Rik
genotype	1	6.03448	6.03448	6.81612	0.0143501	0.195775	Olfr455
genotype:treatment	1	4.14885	4.14885	4.94526	0.0344038	0.150105	Tcaf3
genotype	1	4.87066	4.87066	6.35428	0.0176856	0.184963	Tcaf1
treatment	1	3.75462	3.75462	4.89829	0.0352039	0.148892	Tcaf1
genotype	1	4.95187	4.95187	6.13719	0.0195396	0.17978	Tpk1
genotype	1	8.66599	8.66599	17.6557	0.000244026	0.386713	Cntnap2
treatment	1	6.84553	6.84553	13.9467	0.000852171	0.332487	Cntnap2
genotype	1	6.18596	6.18596	8.71038	0.00633381	0.237273	Cul1
treatment	1	4.0878	4.0878	5.75598	0.0233334	0.170517	Cul1
treatment	1	4.14682	4.14682	4.34143	0.0464418	0.134237	Zfp282
genotype	1	5.41635	5.41635	8.06905	0.0082996	0.223711	Krba1
treatment	1	3.47683	3.47683	5.17963	0.0307013	0.156109	Krba1
genotype:treatment	1	3.31183	3.31183	4.93383	0.0345968	0.14981	Krba1
genotype	1	6.52179	6.52179	10.038	0.00368918	0.263895	Zfp467
treatment	1	4.93335	4.93335	7.59319	0.0101858	0.213333	Zfp467
genotype	1	4.13137	4.13137	4.68437	0.0391179	0.143321	Lrrc61
treatment	1	4.91163	4.91163	5.3617	0.0281283	0.160714	Zfp775
genotype	1	4.78055	4.78055	5.43158	0.0272049	0.162468	Gm38804
genotype	1	4.15849	4.15849	4.4143	0.0447663	0.136184	AI854703
genotype	1	11.688	11.688	19.1513	0.000152144	0.406167	Igf2bp3
genotype	1	5.2402	5.2402	6.92111	0.013692	0.198193	Tra2a
treatment	1	3.44263	3.44263	4.54694	0.0418864	0.139704	Tra2a
treatment	1	6.70228	6.70228	8.03659	0.00841536	0.223012	Hnrnpa2b1
treatment	1	4.24538	4.24538	4.49572	0.0429733	0.138348	Cbx3
treatment	1	5.09735	5.09735	5.87889	0.0220284	0.173527	Scrn1
genotype	1	6.48585	6.48585	8.43886	0.00709627	0.231589	Plekha8
genotype	1	6.51207	6.51207	8.34576	0.00738019	0.229621	Lsm5
genotype	1	3.99601	3.99601	4.2943	0.0475629	0.132974	Vmn1r13
genotype	1	5.17133	5.17133	5.77913	0.0230813	0.171086	Vmn1r21
genotype	1	4.58295	4.58295	4.86763	0.0357372	0.148098	Nap1l5
genotype	1	6.55285	6.55285	10.1919	0.00347057	0.26686	Ccser1
treatment	1	4.93019	4.93019	7.66811	0.00986019	0.214985	Ccser1
genotype	1	3.88186	3.88186	4.4792	0.0433303	0.13791	Grid2
genotype	1	4.89869	4.89869	5.61616	0.0249221	0.167067	Smarcad1
genotype	1	5.61857	5.61857	6.60189	0.0158029	0.190796	Hpgds
genotype	1	5.0363	5.0363	5.44485	0.0270332	0.162801	Smyd1
treatment	1	6.67625	6.67625	9.98647	0.00376575	0.262895	Rnf103
genotype:treatment	1	3.59148	3.59148	5.3722	0.0279874	0.160978	Rnf103
genotype:treatment	1	4.3661	4.3661	4.60726	0.0406452	0.141296	Atoh8
treatment	1	8.83414	8.83414	12.0352	0.00170786	0.300616	Ggcx
treatment	1	5.69897	5.69897	6.46472	0.0168171	0.187575	Elmod3
genotype	1	4.81892	4.81892	5.37969	0.0278873	0.161167	Retsat
treatment	1	4.01303	4.01303	4.73712	0.0381097	0.144702	Suclg1
genotype	1	4.81826	4.81826	5.85491	0.0222766	0.172941	Ctnna2
genotype	1	6.06	6.06	7.13374	0.0124579	0.203045	Gm38839
genotype	1	4.18767	4.18767	4.43485	0.044306	0.136731	Sema4f
treatment	1	5.97778	5.97778	6.69801	0.015132	0.193037	M1ap
genotype	1	3.42228	3.42228	4.33523	0.0465877	0.134071	Pcgf1
genotype:treatment	1	5.07256	5.07256	6.42574	0.0171182	0.186655	Pcgf1
treatment	1	5.82815	5.82815	6.54334	0.0162274	0.189424	Rtkn
genotype	1	3.46395	3.46395	4.4514	0.0439392	0.137171	Wdr54
treatment	1	5.5036	5.5036	6.87726	0.0139628	0.197185	Tet3
genotype	1	4.02286	4.02286	4.32727	0.0467756	0.133858	Actg2
genotype	1	4.17038	4.17038	5.03778	0.0328863	0.152485	Paip2b
genotype	1	5.96158	5.96158	10.0141	0.00372456	0.26343	Zfp638
treatment	1	6.50223	6.50223	10.9222	0.00260772	0.280617	Zfp638
genotype	1	3.692	3.692	4.66676	0.039461	0.14286	Exoc6b
treatment	1	4.50647	4.50647	5.69627	0.0239978	0.169048	Exoc6b
genotype	1	4.83037	4.83037	5.68743	0.0240979	0.168829	Fbxo41
genotype	1	4.01994	4.01994	4.95317	0.0342712	0.150309	Alms1
treatment	1	3.48288	3.48288	4.29144	0.0476319	0.132897	Alms1
genotype	1	4.20552	4.20552	5.30508	0.028902	0.159287	Tprkb
treatment	1	3.40138	3.40138	4.29069	0.0476499	0.132877	Tprkb
genotype	1	5.86877	5.86877	7.24476	0.0118623	0.205556	Dusp11
treatment	1	6.26615	6.26615	7.64986	0.00993845	0.214583	Add2
genotype	1	3.93827	3.93827	4.37384	0.0456881	0.135104	Snrpg
genotype	1	8.79305	8.79305	12.7914	0.00129129	0.313581	Tia1
treatment	1	2.91665	2.91665	4.2429	0.0488199	0.131592	Tia1
treatment	1	8.1021	8.1021	10.0621	0.00365397	0.264361	C87436
genotype	1	4.02875	4.02875	6.30827	0.0180618	0.18387	1600020E01Rik
treatment	1	5.10174	5.10174	7.98837	0.00859057	0.221971	1600020E01Rik
genotype:treatment	1	3.98745	3.98745	6.24361	0.0186054	0.182329	1600020E01Rik
genotype	1	8.49241	8.49241	12.5617	0.00140485	0.309693	Mxd1
treatment	1	2.9024	2.9024	4.29312	0.0475912	0.132942	Mxd1
genotype	1	3.45851	3.45851	4.21186	0.049597	0.130755	Gmcl1
treatment	1	4.51874	4.51874	5.50303	0.026295	0.164255	Gmcl1
genotype:treatment	1	4.09307	4.09307	4.26124	0.0483672	0.132085	Gm44036
genotype	1	4.04964	4.04964	4.81873	0.0366064	0.146829	Aak1
treatment	1	6.91516	6.91516	9.03375	0.00553982	0.243933	Gfpt1
treatment	1	5.10013	5.10013	5.94086	0.0214011	0.175036	Isy1
genotype	1	5.42668	5.42668	7.937	0.00878164	0.220859	Cnbp
treatment	1	3.71404	3.71404	5.43211	0.0271979	0.162482	Cnbp
genotype	1	6.11702	6.11702	8.0218	0.00846868	0.222693	Copg1
treatment	1	3.24372	3.24372	4.25378	0.0485507	0.131885	Copg1
treatment	1	6.40494	6.40494	8.23672	0.00772855	0.227303	Hmces
genotype	1	4.02948	4.02948	5.49526	0.0263923	0.164061	Rab7
treatment	1	5.53253	5.53253	7.54507	0.0104011	0.212268	Rab7
treatment	1	7.35433	7.35433	9.76615	0.00411281	0.258595	Eefsec
genotype	1	4.36594	4.36594	4.63035	0.0401811	0.141903	Gm44265
genotype	1	4.07952	4.07952	4.69755	0.0388633	0.143667	Ruvbl1
treatment	1	5.31669	5.31669	6.43623	0.0170366	0.186903	Sec61a1
genotype:treatment	1	4.10113	4.10113	4.44065	0.0441769	0.136885	Gm26588
treatment	1	6.68344	6.68344	8.38455	0.00726041	0.230443	Tpra1
treatment	1	5.22946	5.22946	5.73218	0.0235957	0.169932	Gm26811
genotype	1	4.0064	4.0064	4.91269	0.0349564	0.149264	Nup210
treatment	1	14.8213	14.8213	26.4651	1.86867e-05	0.48591	Slc6a6
treatment	1	3.95337	3.95337	4.75523	0.0377703	0.145175	Nr2c2
genotype:treatment	1	4.08631	4.08631	4.29689	0.0475004	0.133044	Gm15737
genotype	1	4.67682	4.67682	6.35077	0.017714	0.18488	Magi1
treatment	1	4.36585	4.36585	5.92849	0.0215248	0.174735	Magi1
genotype	1	3.66745	3.66745	5.58009	0.0253511	0.166173	Foxp1
treatment	1	6.40693	6.40693	9.74824	0.00414252	0.258244	Foxp1
genotype	1	4.32427	4.32427	5.01307	0.0332841	0.151851	Gm20705
treatment	1	4.73915	4.73915	5.62738	0.0247903	0.167345	Eif4e3
genotype	1	5.71565	5.71565	6.82297	0.0143061	0.195933	Gm26748
treatment	1	4.22112	4.22112	4.95556	0.0342311	0.150371	4930587E11Rik
genotype	1	4.46997	4.46997	5.10665	0.0318046	0.154249	Crbn
treatment	1	5.72939	5.72939	7.71067	0.00968027	0.215921	Setmar
genotype	1	4.34537	4.34537	4.8802	0.0355175	0.148424	Sumf1
genotype	1	6.02803	6.02803	7.88639	0.00897442	0.21976	Arl8b
genotype	1	3.62366	3.62366	4.42343	0.0445612	0.136427	Srgap3
treatment	1	3.62926	3.62926	4.43026	0.0444083	0.136609	Srgap3
treatment	1	4.23633	4.23633	5.14332	0.0312449	0.155184	Gt(ROSA)26Sor
genotype	1	6.62695	6.62695	9.11215	0.00536404	0.24553	Setd5
genotype	1	3.44078	3.44078	4.39494	0.0452047	0.135668	Lhfpl4
treatment	1	5.36556	5.36556	6.85348	0.0141121	0.196637	Lhfpl4
treatment	1	5.54949	5.54949	6.54686	0.0162014	0.189507	Mtmr14
treatment	1	4.8708	4.8708	5.6894	0.0240755	0.168878	Brpf1
genotype	1	5.12551	5.12551	6.01506	0.0206757	0.176835	Gm15492
treatment	1	5.91098	5.91098	6.65945	0.0153973	0.192139	Camk1
treatment	1	4.28958	4.28958	4.73945	0.0380659	0.144763	Jagn1
treatment	1	5.18537	5.18537	5.72679	0.0236556	0.1698	Emc3
genotype	1	4.32154	4.32154	4.64068	0.0399753	0.142175	Brk1
treatment	1	7.9268	7.9268	10.9776	0.00255248	0.281639	Tatdn2
genotype	1	7.96593	7.96593	10.0155	0.00372236	0.263459	Gm44053
genotype	1	4.09376	4.09376	4.29793	0.0474754	0.133071	Gm15083
treatment	1	5.24944	5.24944	5.79871	0.0228703	0.171566	Slc6a11
treatment	1	4.30981	4.30981	4.85031	0.0360425	0.147649	Slc6a1
treatment	1	7.86809	7.86809	10.1368	0.00354718	0.265801	Mkrn2
treatment	1	4.33436	4.33436	4.98426	0.0337549	0.15111	Raf1
treatment	1	4.30762	4.30762	4.65419	0.039708	0.14253	Cand2
genotype	1	5.28389	5.28389	5.98999	0.0209177	0.176228	Gm44206
[truncated: 3,975 more rows]
